# Supplementary material for: Inference of transcriptional regulation using gene expression data from the bovine and human genomes
Source: BMC Genomics. 2007 Aug 3;8:265. doi: 10.1186/1471-2164-8-265 (PMC1978505; doi:10.1186/1471-2164-8-265)
Supplement: Additional file 4 — Bovine contig sequences in FASTA format.: The bovine contigs that were used in the study are given in this file. [file 1471-2164-8-265-S4.fa]

>010622CS0805179001
GGGAGTTGCCATTCTCTGAAGTGATTAATTGGAACCAAGCTGCCGTCATA
GGCGATGAGAGATTGTTATTACAGATTCCTTCTACAATCAGGTCTATTCA
TCAGGATAAAATCCTAGCACTTAGACAGCAGACACAATTCTTGTGGGAGG
CTTATTTTTCTTCAGTTGAGAAGATTGTATTAACTACACTAGAGATTATT
CANGGCACAGAATAGCAAGCACATATCACGCAACAGTTTAATATGGAACA
AACATCCTGGGGGATTGTTCGTCCTACCACAGTATTCATCTTATCTGGGA
GATTTCCCTTACTACTATGCTAATTTAGGTTTAAAGCCCCCCTCCAAATT
CACTGCAGTCATCCACGCGGTGACCCCCCTGGTCTCTCAGTCCCAGCCAG
TGTTGAAACTCCTCGTGGCTGCAGCCAAGTCCCAGTACTGTGCCCAGATC
ATAGTTCTATGGAATTGTGACAAGCCCCTTCCAGCCAAACACCGCTGGCC
TGCCACTTCTGTGCCTGTCATTGTCATTGAAGGAGAAAGCAAGGTGATGA
GCAGCCGTTTCCTGCCCTACGACAACATCATCACAGATGCTGTGCTCAGC
CTTGACGAGGACACCGTGCTTTCAACCACGGAGGTGGATTTTGCCTTCAC
CGTGTGGCAGAGCTTCCCCGAGAGGATTGTGGGGTACCCCGCACGCAGCC
ATTTCTGGGACAACTCTAAGGAGCGGTGGGGCTACACGTCCAAGTGGACG
AATGACTACTCCATGGTGTTGACGGGAGCTGCTATTTACCACAAATATTA
TCACTACCTTTACACCCATTACCTGCCAGCCAGCCTGAAGAACATGGTGG
ACCAATTGGCCAACTGTGAGGACATACTCATGAATTTCCTGGTGTCTGCT
GTGACAAAATTGCCTCCAATCAAAGTGACCCAAAAGAAGCAGTATAAGGA
GACAATGATGGGACAGACCTCTCGGGCTTCCCGCTGGGCTGACCCTGACC
ACTTTGCCCAGCGACAAAGCTGCATGAATACGTTTGCCAGCTGGTTTGGC
TACATGCCGCTGATCCACTCTCAGATGAGGCTGGACCCCGTCCTCTTTAA
AGACCAGGTCTCTATTCTGCGGAAGAAATACCGAGACATCGAGCGGCTTT
GAGGAACCCGGCCGAGTCGGGGAGGGGCCGCGAGAAGGGCTGGAGGACAG
GGTCAGCTGTCTCTCTGCCGCGTGCAGGTCCGCTCAGCAGCGGAGCCAGA
TTGTGCCAAGCATCCAAATAAACTAAGATGAACAGAATGACAGGAAAAAA
AAAAAAAAAAACTCGC
>010622CS0802688001
TTTTTTTTTTTTTTTTTTTTTTTTTTTTTTTTTTTTTTTCGGCAGCCTGT
TGCATTTTAATGTGTAATATTCAAGGTACAAGCAAGCTGCATCTAACATT
GTCATAAATAAAACAGATCAGGCATCAAGGGCTCCAGAGTGAACAGCATC
TTCATAACCTCCATGCTTATCATCTTTGCTTTCTGGGTGTAATTTAATAA
GATCATCAATTCGAAGAATGGTAATTGCAGCTTCAGTGGCAAATTTCAAG
CTCTTAACTTTAACTATGGTTGGTTCAAACACCCCTGCTTGTTTGTTGTC
ACGGGGTTTACCATTGACCAAGTCAAGACCAATCCATTTTAGATTTTTTC
GTTCTGGGTTAACCTGAGCCTCGTTATGAAAAGCTCTTAATTTTGTTTTC
TGCAGATCTGAAGTCAAGGCAAGCAATTTTTGCCAGAGTATTAGGAATAA
CAAGAAGAGATCTTGCAAACTCCGCAATAGCGAGCTGTTCCCGGGAGCCC
ATGCTGGTCGCGTAGTTCTCCAGGTAAATGGAAAGGGCCGCCTCTACAGC
GCCCCCACCTGGGACCACAGACTTTGACTCCAAAACTCTCTTCACCACAC
AAAGGGCATCGTGTAAGGAGCGCTCCATCTCGTCGCACATGAAATCATTT
GCGCCACGTAAGATGACCGATGCAGAGGTACGAGCCTTAGTGCTATTTAA
AACAACAGCGATAGTCTTTAACAGTAGTAAGTCCATGAAGAAATTCACTA
CTACTTACACAGGACATTTAGACAGGGAAGCAATGTCTAGACCATGGAGA
AGAGATGAAATGGTAACTTCACCTCCATTTACAAGGGCCCAGTATTGTTT
TATCCCATGCGTATAACTGCTCATATCACTGAAGGACTATAGCAGCAAAT
AAATGGGAAGGTGATCTGT
>010622CS0801932001
CCCCACAACCTTTGTGGGCGCCGGCCAAAGGGTGGTTTGCTGGGGGGTCA
GGCTCAGCAGCGGGAAGGGCAGGCACCCACGGAGAGAGGGCGCGAGACGT
TGATACAGGGGAAAGTGACGAGCTGCCCTACATTGCCTGCCAGGGACGAG
CACGCGGACACTCTACCACCCGGCTGCCCACGATCACTCGTCCGCAGAAA
TGTCAGCCGCCGGCGTCCGGGGCCTGCGGGCCACCTACCACCGGGTCCTT
GATAAAGTGGAGCTCCTGCTGCCTGAGAAATTGAGGCCGTTGTACAACCA
CCCGGCAGGTCCCAGAACAGTATTTTTCTGGGCTCCAATTATGAAATGGG
GGCTGGTGTGTGCTGGATTGGCTGACATGGCCAGACCTGCAGAAAAACTC
AGCACGGCTCAGTCTGCTGTTTTGATGGCTACAGGCTTTATTTGGTCAAG
ATACTCACTTGTAATTATTCCAAAAAACTGGAGTCTATTTGCTGTTAATT
TCTTTGTTGGGACAGCAGGAGCCTCTCAGCTCTTTCGTATTTGGAGATAT
AACCAAGAACTAAAAGCTAAAGCAAACAAATAAGAGTTCCTGGTCACCCT
GGCAATGTAGATGTGGACATAACCACCGGGACCTAGTTTGATTTATTATT
CGGTTGTTGATGAGCTGATACTAACTGTGCTAATGTTTGTAAGGCATACA
ATGTAATTGGGAGATAGTATTGATACTTGATTCAACTGAAAAATAAAGCA
AACTTTTAAT
>010622CS0802997001
TTTAAGCCTCACCCCCACTGGTGCAGCGCCTGCTGCCTCCAGGCACCCAG
GGGCTCTGATCGTGTCCTCAAGGTCATTCGGAGGTGTGACCCCGCCGGGG
GCGCTGCCCACTTTCCGCGGCGGCGCGAAGCCTGCGGCGGAGACGCGGAC
GTGCTGCCTTTGTATCAGCTCCATGCTGTTCCAGAGTCATAGGTCCGACC
ACTTTGTAGGGCAGGAATGATGATGCCCCGTCTGGTGCCCCGGTGGCCTG
CGTGGCTCTTCTGCTGGCGGGCAGCCTGCATTCAGGGAGCCTCTGTGAGA
CAGAAGATGTGGGCAGGGCCGTCCAAGATCCCTGGGCTGGGCGGCCCGCG
AGGGGCCTGGGGCACCAGCCCCCTGGTTCCACGAGGCAGCTGCTCAGCCT
CCTCCCGCACTCCTGAGGTGACGCTGACCCCGGAGCGGTACCCTGTGCAG
CGGCTGCCCTTCTCCGTGGTGTCTGAGGACGACCTGGCCGCCCTGGAGCG
AGTCGTCCCTGGCAGGGTCATCACAGACCCGGAGGAGCTTGAGCCTCCCA
ACGTGGACTGGCTGAGGACAGTCCGAGGTTCCAGCAAGGTGCTGCTGAGG
CCGCGGACGACCCAGGAGGTGGCACACATCCTCAGGTACTGCCACGAGCG
GAACCTGGCTGTGAACCCACAGGGGGGCAACACAGGCATGGTGGGCGGCA
GCACACCCGTCTTCGACGAGATCATTCTGTCCACCGCCCTAATGAAC
>010622CS0801502003
GCAGGAAGGGGCGGAGGCCGGGAGCGGAGCCTGGCGCGGGCGGCAACCTC
AGGCGCGTACCCCGCGGCCCCGGGTGGTGCGGCCCTGGGCGGTCCCCGCG
GGCAGGCGGGGAGGCGGGAGGTGCTGGGCTGCGGCGCAGAGTGCAGCATG
GCGTATCCCGGGCATCCTGGCGCCGGCGGCGGCTACTACGCAGGCGGGTA
CGGAGGGGCTCCCGGAGGGCCTGCGTTTCCCGGGCAAACTCAGGATCCGC
TGTATGGTTACTTTGCTGCTGTAGCTGGACAGGATGGACAAATAGATGCT
GATGAACTGCAAAGATGCCTGACACAGTCGGGCATTGCTGGAGGATACAA
ACCTTTTAACCTGGAGACTTGCCGGCTTATGGTTTCAATGCTGGATAGAG
ACATGTCAGGCACAATGGGTTTCAATGAATTTAAAGAACTCTGGGCTGTA
CTGAATGGCTGGAGACAACACTTTATCAGTTTCGACAGTGATAGGAGTGG
AACAGTGGATCCCCAAGAATTGCAGAAGGCCCTGACAACAATGGGATTTA
GGTTGAGTCCCCAGGCTGTGAATTCAATTGCAAAACGATACAGTACCAAT
GGAAAGATCACCTTCGATGATTACATCGACTGTTGCGTCAAGCTGCGAGC
TCTAACAGACAGCTTTCGAAGACGGGATACTGCTCAAGCAAGGTGTACTA
AATTTCCCATATGATGATTTCATCCAGGGTGTCATGAGTGTTTAAATCAG
GAGCAAGCTGGATGAACATAATCCACATTCCGACTGGAGTTCTCCTTTGC
TCTTTGCCCTCAGCAATTGTGTGCAGACTTACACAGCCACTTTTCCTT
>010622CS0841811002
TCCTGTCCAAGGCCAACTCAGAGGTGGCCCATTTGATGACCAAGTACGAG
ACGGATGCCATCCAGAGGACGGAGGAGCTGGAGGAGGCCAAGAAGAAGCT
GGCCCAGCGGCTGCAGGACGCCGAGGAGGCCGTCGAGGCCGTCAACGCCA
AGTGCTCCTCGCTGGAGAAGACCAAGCACCGCCTGCAGAACGAGATTGAG
GACCTGATGGTGGACGTGGAGCGCTCCAATGCGGCCGCCGCCGCCCTGGA
CAAGAAGCAGAGGAACTTCGACAAGATCCTGGCCGAGTGGAAGCAAAAGT
ACGAGGAGTCGCAGTCGGAGCTGGAGTCCTCGCAGAAGGAGGCGCGCTCC
CTCAGCACCGAGCTCTTCAAGCTCAAGAACGCCTACGAGGAGTCCCTGGA
GCATCTGGAGACCTTCAAGCGCGAGAACAAGAATCTGCAGGAGGAGATCT
CAGACCTGACTGAGCAGCTGGGCTCCAGTGGCAAGACCATCCACGAGCTG
GAGAAGGTCCGCAAGCAGCTGGAGGCCGAGAAGCTGGAGCTGCAGTCGGC
CCTGGAGGAGGCCGAGGCCTCCCTGGAACATGAGGAGGGCAAGATCCTCC
GGGCCCAGCTGGAGTTCAACCAGATCAAGGCAGAGATGGAGCGGAAGCTG
GCAGAGAAGGACGAGGAGATGGAGCAGGCCAAGCGCAACCACCTGCGGGT
GGTGGACTCGCTGCAGACCTCCCTGGACGCGGAGACGCGCAGCCGCAACG
AGGCCCTGCGGGTGAAGAAGAAGATGGAGGGTGACCTCAACGAGATGGAA
ATCCAGCTCAGCCATGCCAACCGCTTGGCCGCCGAGGCCCAGAAGCAAGT
CAAGAGCCTCCAGAGCTTACTGAAGGACACCCAGATCCAGCTGGACGACG
CTGTCCGTGCCAACGACGACCTGAAGGAGAACATCGCCATCGTGGAGCGG
CGTAACAACCTGCTGCAGGCCGAGCTGGAGGAGCTGCGGGCCGTGGTGGA
GCAGACAGAGCGGTCCCGGAAGCTGGCGGAGCAAGAACTGATCGAGACCA
GCCGAAGCGGGTGCAGCTGCTGCACTCGCANAACACCAGCCTCATCAACC
ANAANAAGAANATGGAGTCANATCTGACTCATCTCCAATCAGAAGTGGAA
GAGGCAGTTCAGGAGTGCAGGAATGCCGAGGAGAAAGCCAAGAAGGCCAT
CACGGATGCCGCCATGATGGCGGAGGAGCTGAAGAAGGAGCAGGACACCA
GTGCGCACCTGGAGCGCATGAAGAANAACATGGAGCA
>010622CS0842031001
CCACGCGTCCGGCGGAGCGCAGCTGTGAGCGAGTCTTTCTGATCCGGGGC
CCCGGAACCCGAGCTGGAACTGAAGCGCAGGCTGCGGGGAGCGGAGTCAG
GAGTGCAGGCCTGAGTGTTTGTTCCAGCATGTCGGAAGGCGAGCCCCAGA
CAGTACTCAGCAGTGGTTCGGACCCAAAGGTAGAATCCTCATCCTCAACT
CCTGGCTTGACGTCAGTGTCGCCTCCTGTGACCTCCACAACCTCGGCTGC
TTCCCCAGAGGAAGAAGAAGAAAGCGAAGATGAGTCTGAGATCTTGGAAG
AGTCACCCTGTGGGCGCTGGCAGAAGAGGCGAGAAGAGGTGAATCAGCGG
AATGTACCAGGTATTGACAGCGCATACCTGGCCATGGATACAGAGGAGGG
TGTAGAGGTTGTGTGTGGAATGAAGGTACAGTTCTCAAGAGCGCAAGAAC
TACAAGCTGCAGGAGGAAAAGGTCCGTGCTGGGTTTGATAATCTGATTCA
GTTGGAACATCTCAACATTGTCAAGTTTCATAAGTATTGGGCTGACATTA
AAGAGAACAAGGCCAGGGTCATTTTTATCACAGAATATATGTCATCTGGG
AGTCTTAAGCAATTTCTGAAGAAGACCAAAAAAAACCACAAGACTATGAA
TGAAAAGGCTTGGAAGCGTTGGTGCACACAGATCCTCTCTGCCCTAAGCT
ACCTGCACTCGTGTGACCCCCCCATCATCCATGGGAACCTGACCTGTGA
>010622CS0812695001
GGGGCAGTAGGGGTGACAAGGGCGTTCCCGGGAGAGCAGGCCTCTTCGGC
GAGGTCGGCCCCACTGGTGACTTCCGCCACATCGGAGACACGATAGATCT
CCCCGGGAGCCCGGGCCTGAAGGGGGAGCGGGGGCACCACCGGAATACCA
GGTCAAAAGGGATTCTTCGGCGAGAGAGGCACTGAGGGTGATATCGGCTT
TCCAGGGATCACCGGCCTGGCTGGAGTCCAGGGCCCCCCTGGATTCAAAG
GGCAAAAAGGCTTTCCAGGACTCACAGGGCTCCAGGGGCCTCAGGGAGAC
CCGGGACGGGCCGGAGCGCCTGGCATCAAAGGAGACTCTGGCTGGCCGGG
GAACCCAGGCTTACCAGGTCTGCCCGGACTCCGAGGCATCAGCGGATTGC
ACGGTCTGCCAGGCAGCAAAGGCTTCCCGGGATCCCCAGGTGCAGACGTC
CACGGGGACCCCGGATTCCCAGGCCCTGCCGGGGATAAGGGTGACCCCGG
AGAGCCCAACACCCTTCCAGGCCCCACGGGAGCCCCGGGACAGAAGGGCG
AGCGTGGAGCCCCAAGGGAGC
>010622CS0804876002
GGCACGAGGGAGAGGATGGCCAGCAGGAAGGCAGGGACCCGGGGCAAGGC
TGCGGCCACCAAGCAGGCCCAGCGAGGCTCTTCCAACGTCTTTTCCATGT
TCGAGCAAGCCCAGATCCAGGAGTTCAAGGAAGCCTTCAGCTGCATCGAC
CAGAACCGTGACGGCATCATCTGCAAGTCGGACCTTAGAGAGACCTACTC
CCAGCTCGGGAAGGTGAATGTTCCAGAAGAGGAGCTGGATGCCATGCTGC
AGGAAGGGAAGGGGCCCATCAACTTCACTGTCTTCCTCACACTGTTTGGG
GAGAAGCTCAATGGGACAGACCCTGAAGTTCAGGCGAGCATTCTCCTGAC
CCAGGCAGACAAGTTCTCTCCAGCTGAGGTGGAGCAAATGTTCGCCCTGA
CACCCATGGACCTGGCAGGGAACATCGACTATAAGTCCCTGTGCTACATC
ATCACCCATGGGGACGAGAAGGAGGAGTGAGCCCGAGGTGCCAGCGACTG
GGACTTANGGCCAGGCCTGTGGGAACACCTCAATAAACGCTATTTCCGAA
TTAAAAAAAAA
>010622CS0803214001
AACCCCGTTGATGGGTCCCTGAAGCAGCATTAAGTTGGAACTATGTCCTC
GGTCACACAGGAGTTGAAGTACAGATAAATCAGAAAGCAGGTCCAGACGC
CAAGGGTGAGAAGGATGCCCAGGCGTGGTATGGAAGTTTCAAAGCAGGAG
TCACACTGGTGAAGGGGATCCATTGGGTCTTTTGGTTGTTGCAGTGCCAC
CATCTTTTTGTGAAGGGAGAGCGGTGCTCCACCAGCCCCATCCATTTTCC
TGAGCCGGAGCTGTGGCTCTGTGTCTGTCTTTCCTATCAGCCTGAGTTCT
TGCTGCATCTTCAGTCCTCTCCTAAGGGGAAACTTGCTGTTCTTCTGTAT
ATTTATTAAAACATCCATCTTCTCATCCATATCCTTTTGCATTTCCGTGA
TAAGCTCCACAAATTCCTGGAGTTTATCAAAATCCTTGTCCATTACATCC
TTTATCTGTTTTATCTCCTCCATTTTTTCCTTCAGCTCTTCCCGCACTTC
CCTGAGTTCATTCTTTAGCTCCTTTGTCCCTCCTGGTTTGGTAAATGGCC
CTTCTTGTTTAGCTCCTTTGTAGTCATATGTTTTGATCGGCTCTGGCTTC
AATTCCAGGCAAACTGCCCTGTAGTTCTTGCTCAGGCTTGTCTTCTTCGG
TTCCACCCTCTTGGCCGACATGATGGAGGAGGCCAGAGTGTTCTTCCACT
TCCCAACCTCCCCTCGACGGGCCCCCGTGACCAGGCCACTGTCCTAGGCC
AGCTTACAGGCTGAGGTCAGGCAGGACC
>010622CS0800866001
GCGGACGCGTGGGAGCAAGATGGCGGCCCCCGTGGATCTGGAGTTGAAGA
AGGCTTTCACAGAGCTTCAAGCCAAAGTTATTGACACTCAACAGAAGGTG
AAGCTTGCAGATGTACAGATTGAACAGCTGAACAGAACGAAAAAGCATGC
ACATCTTACAGATACAGAGATTATGACTTTGGTAGATGAGACTAACATGT
ATGAAGGTGTAGGACGAATGTTTATTCTTCAATCCAAGGAGGCGATTCAT
AATCAGCTGTTAGAGAAACAGAAGATAGCAGAAGAAAAAATTAAAGAATT
GGAACAGAAAAAATCCTATCTGGAGCGGAGTGTGAAGGAAGCTGAGGACA
ATATCCGGGAGATGCTGATGGCGCGAAGGGCACAGTAGGCAGCCTCTCAG
GAACCTCTTCCTTCTCACCCCTGCCATTCCTGGCGAGGGGCTTGTGTTGG
GAAACTGCTCTGCCCGAGGGACATTTTATCTGGATGGTCTAGTAACCTTA
TGTTTTATGCATGGCCTGGAGTCCCTTTCAGATCTTATCCTTGTATGTTT
TATCCTGGCTCTGCCTGCCACCCTTCTTCCCTGTGGTTGAATCATGAACT
CCAGGGAAGGGAACAGGGGAGCCAGGACAGACAGGGGAGTTCTTCTGGGG
CCTACTGCTGGTCACGCCAGTCAGACCAATAAAAGACATCTGTCGCACTC
TGCAAAAAAAAAAAAAAAAACC
>010622CS0842487001
GGGTCGCGCAGGGTCTGGAGCAGGGGAAGCCGGGGCTGCCCGGGCGGAGA
CAGCGAGAGCGCGTCTCGCGGAGGCGGTGTGCGCCCGGCTGTCACCATGA
GCGATCAGGCTCTGAGCTTCCTGAAGGACTTCTTGGCCGGCGGCGTGGCC
GCTGCCATCTCCAAGACTGCTGTCGCGCCCATCGAGAGGGTCAAACTGCT
GCTGCAGGTCCAGCATGCCAGCAAACAGATCAGTGCTGAGAAGCAGTACA
AAGGGATCATTGATTGCGTGGTGAGAATCCCCAAGGAGCAGGGCTTTCTC
TCCTTCTGGAGGGGTAACCTGGCCAACGTGATCCGTTACTTCCCCACCCA
AGCTCTCAACTTCGCCTTCAAGGACAAGTACAAGCAGATCTTCCTGGGGG
GCGTGGACCGGCATAAGCAGTTCTGGCGCTACTTT
>010622CS0801870001
TTTTTTCTTTTTTTTTTTTTTTTATGTGAGTAAACTTTATTACTTTTCCA
GAAAATACTTTAAATAAGTTGGTAATGTAGCAACAAACTTAGGCCCATAC
ACCTTTGAAATTTTAAAGTAATCTTCAATGATGTTGATCGGGAAATTCTT
TCATGGGTGGGATTACTTCTCCAGTCTCCAGAATTGTATCACCTGGAAAT
ATTCTGGGCTTCTTTTCAACGATGGTATATGGTTTTGTAGTCACGTGATA
CTTGAGATAATAATGAATAATCCAGACAGGAATAAGTACATGAGTAAAAG
CAAAGATACTGTGTCGATATGTCTTATAGATCACGTTCTTCCAGAGAGCT
CCGTCTTGCAAAAATTTATTCCAGAATCGCTCCACAGGCGACACCCTCTG
CGGAGGCAGCACGGGTTCCCGGGGGCTCAGCTCCTGATCTTTCAGCCATC
GCCTTCTTAGCTCTCGAAGCTGCTGCAGCCGCAGTTTCTCCTCGGGCGTA
TACCCCGACATGTCGCTGCTGATACCAAGGCAGCAAGAGACGGCGCGCAC
CCGAACCAGGGTCTTGTCACTTACGCGCGCTCCCGCTCTGCAAAGCGACC
TTGCCAGGACGCCTGGGCAGCGC
>010622CS0801663001
TTTTTCCCCAAGCAGGAAGACTTTTATTTGCTCTACACGCATAGGTGATG
TCATACCTACACACCAGTCCGCGGACTATGCTCTCATGACCGCCCAGGGT
CAGCTCTGGCCCTGCTGTTGTCGCTGCTGACTGTCTTCTTCTTCTTCCTG
GCCCTCAGGTGGGGGTGGGGGTGGCTCCTCCAGCTCTGAGGAGGATGGCA
GGAGCTCCCCGGAGGACCCTGACAGGCGGAAGACCACCGGGATCCGGGCC
AGGGCTGGGTTGGTCTCCTGAAGGCCCTGGATCCACTTGGCCAGCGTGGC
CTGGTCATGGGCACCCGCCACACATATGGCAAAGACAGGGCCTTCCTCCA
CTTCATCAATGTTAAACTCGTAGTCATCCCAGCTGCTCCTCCCGTAGGCC
AGGTCTAGCTGCATCGGGTAGTAAAGGTTCCACTCCTCTGGAATCTCCTC
CACTTCCCGCTCCTCGGGAGGCAGCAAGTCAGCTCTGAGGATGTGGTAAT
AGACACATTTGTCTCGAAGCCACAGGGAGAAGGGGCCCTCAACGAAGATT
GGGCGGGCTGGGTCATGGCGGGCCAGGGCACTCTGCTGCTCAGGACTCTG
GATCCCTACGATGTGGGTCTCTGTAGGATCCATTGCGTTGGGGGAGTCTT
TCAGCAAAGGCATCTGGTAGGTGGTGACCCTGGCACTGAGGTCAGGCTCC
ATGTGCCGCAGGGCCAAACTGGCCAGGTCCACGGGGTCCTGAGGCAGATC
CCGGGGCACGGGGAAAGGGTTGATATTCTTGAAGCGGGTGAACCACAGCT
TCATGCGCACCAGCTTGAGCATGGGGTAGCTTTTGCGGCCGAATATCTGC
AAGAGCAGGAACTCCGTCTCCTTGTTGGGCATCACCCCGTGGTTCTCCAT
CTGCTCCAGGACTGCAATCCCGCACTCCTGCTGCCGTGGGTAGTGGAGGA
AGATGCTGTGGAAGATGTTGCGAGGCCGGAAGACCTCCTTGGGGAAGATG
TCAAGGAGCAGGTTGTAGACAGACAGGTCCCGCTCGACGCCGTACTCGCG
CATCTTGCGCAGGGCCAGGTAGATGAAGTCCACGTGGCCGCGCTTGTGCA
CGTTGTACTCGGTAAAGTTCTGCACCGCCCGCACGAAGTTCGCCTTGTTG
CGTGCCCCATCTAGCGCGGGCCTAAACAGCTCCTCGTGGACTGCCAGGGC
CTTGACGGGCCGCCTGGGGGGCTCGGGTGGGTGTGGGACCAGCGATGAGT
CAGGGTTGTGGGCGGCTGCACTGCAGCGGAGGCCCCGTGGGGCCTGGGGC
GGTACCTGAGAGAAGGGGGCTCCTGTGAGGGCAGTGCTGCAGATGCCCCC
CCAGCCCCGAGAGGCGCCCCGGGCCAGCAGGATGGCTTGGGCCCAGCTCA
TGCCTTTGCCTGTTGGACAACCACCTATTCACGCGGCTGGCCGCGGAATC
CCTGCCCGTTCTGTCTTGCTGCTGGGCGCCGCCATGTTGCCCAGAGATGT
TCCGGC
>010622CS0841792002
GCAGGATTCTCTGTGAAGAGGTCACCAGCCGCAGAGGAGAAGACCAAGAT
CACCGACTGCAGAACGAGATTGAGGACCTGATTTTGGTGGACGTGCAGCC
CAGTACCTCCGCAATGTCAGGAGGGAGCGAACGCGGACGCCGCCGCACTG
GACAAGAAGCAGAGGAACTTCGACAAGATCCTGGCCGAGTGGAAGCAAAA
GTACGAGGAGTCGCAGTCGGAGCTGGAGTCCTCGCAGAAGGAGGCGCGCT
CCCTCAGCACCGAGCTCTTCAAGCTCAAGAACGCCTACGAGGAGTCCCTG
GAGCATCTGGAGACCTTCAAGCGCGAGAACAAGAATCTGCAGGAGGAGAT
CTCCGACCTGACTGAGCAGCTGGGAGAAGGAGGGAAGAATATGCACGAGC
TGGAGAAGGTCCGAAAGCAGCTGGAGGTGGAAAAGCTGGAGCTGCAGTCG
GCCCTGGAGGAGGCCGAGGCCTCCCTGGAGCATGAAGAGGGCAAGATCCT
CCGGGCCCAGCTGGAGTTCAACCAGATCAAGGCAGAGATTGAGCGGAAGC
TGGTAGAGAAGGATGAGGAGATGGAGCAGGCCAAGCGCAACCACCTG
>010622CS0805247001
GGCTTGGCAGACAGGTTACAGGCGAAGCCTTCCGGCACAAAGCTCCACTT
CATGGAGGTCAAGATTGACTTCGTGCCCAGGCAGGAACCTCCCAAGATCC
ACCTGGACTGCCCGGGCCGCGTGCCGGACACCATCGTGGTTGTGGCCGGG
AACAAGCTACGCCTGGACGTCCCTATCTCCGGGGATCCTGCTCCCACTGT
GATTTGGCAGAAGGCCATCACAAAGGGGAATAAGGTCCCAGCAGGGCCAG
CCCCTGATGCATCAGAGGAGTCAGGTGCCGGTGACGAGTGGGTGTTTGAC
AAGAAGCTGCTGTGTGAAACAGAGGGCCGGGTCCGAGTGGAGACCACCAA
GGACCGCAGCATCTTCACCGTCGAGGGGGCCGAGCGGGAGGACGAGGGTG
TCTACGTGGTCACGGTGAAGAACCCCGTGGGGGAGGACCAAGTCAGCCTC
ACGGTCNNNAAGGTCATCGATGTGCCGGATGCTCCTGCGGCCCCTGAGAT
CAGCAAGGTGGGCGAGGACTCGTGCACGGTGTGCTGGGAGCCCCCGGCCT
ACGACGGCGGGCAGCCGGTCCTGGGCTACATCCTGGAGCGCAAGAAGAAG
AAGAGCTACCGGTGGATGCGGCTGAACTTTGACCTGCTTCGGGAGCTGAG
CCACGAGGCACGGCGCATGATCGAGGGCGTGATCTATGAGATGCGGGTCT
ACGCAGTCAACGCCGTGGGCATGTCCAGGCCCAGCC
>010622CS0803861001
GCGCCTCCGCTCACCAGGATCTCCATGACCTCCAGGTCATTGCGAGCAAC
AGACTCGTGCAGAGCCGTCCAGCCTCGGTTACAGCGGTGGTTGGTGTCCG
CCTTGTACTGCACCAGAATCCTCACTGCCTCCACGTTCTTGCGCTCACAG
GCTTTGTAGAGCGGTGTCTCTCGGGACTTGTTGGAGATGTCGGGCTCGGC
GCCAGCCTGGAGCAGGAATTGGAGGCAGTCCACGTGTCCCCTGCATGTCG
CCAGGTAAAGGGCCGTTTCCTCCTGCAGGGTGCGCTGGTCGATGACTGCC
GGGTATGCTCGGTGCAGGGCCTTCAGGCAGTTCAGCTGGCCGTAGTAGGC
CGCCTCGTGCAGCGGCAGCCAGCCCTCCTTGTTGGGTTCTGAGAGGTTCT
TGCCCGCCTTGATCATAGCCGTCAAGGCCTCTTCATCGTCTTCCTTGATG
GCCTTTAGCACAGGGTCCACAGGCACCAGCTGGGAGGACTTGCTGCGGTT
GTATTTCTGCATAACCTCCTGGAACAGGCCCTTGGGGGCTGAGGTCGGGG
CGCTCTCAGGAGACACAGCGGACCTGGTCCATGGATAGAAGTGGGCGGGT
TCACGGTTGACACGTGTGGGCACAGTGGTCTCAGTGGTGGTTGGGCCCCG
AGTCTTGTCAGCCAGGCTCTGCTCAATGGCCATCTGGACCAGCTCGTCCT
CGCTCAGGCTGCTGTACAGGTTGTATTCCTCTTGCCCAATGGCGCGCGGT
CTGCCCCGAGCACTGATCTCCGTGGCCATCCTCTTCCACGCCTCACCTCC
GCCTCCAGAAGACACTCAGCAGGGAGGAGCAAGCATCAAACCAGAAAACT
CTGTTAGGCTCTGAAACAAGGGTAAAATTCAGGGGTAAGAAAAAGGATTT
TTCCTGAGAGTGTCTTAATTCAGAACATGCTCCCTGAGTTTGCCTTCAGC
CCTGGCCCTGGGCTTCTGGCTGCTCTGCCAGGCAGTTCTGAAACGCTCTC
CTTTGAAGCAGGGAGTTTATTTCGGGCCCATCGCATGACCAATGATGGCA
AGCCAAACTATAAGATGTTATGAATCTCAGATTTCCTGTTTAAAGATTGC
ACCGGGGAAGCCGGGATCCTGGTTTCCTCC
>010622CS0803314001
GCACCGGTCAGATGGAGCGAAGCCCCATGGTAGAGAGACGACATCGTGGG
GAGAAGACCCCCGTCCCCCAGCCCCCCAGTGTGGCAGACAGGAGCCCCCG
GCCACAGAGACACGTAATATCCCACAGCCCCATGCTGGAGAGGAGGCCCG
TGGCACAGCGAAGCCCCGCCTTGGAGAGACGCCCCCTGGGAAACTTCACC
CCACCACCCACCTATGCTGAGACCTTGTCCACAGCCCCTCTGACTTCCGG
GGTTAGGTCTCCCCCATCTTATTCTGCCCTGTACCCCAGCTCCGACTCCA
AGCCTTCTCATCTAAAGGGCCAGGCAGTCCCTGCCAGCAAGACGGGCATT
TTGGAGGAGTCGATGGCCCGCAGGGGCAGCCGGAAATCCATGTTCACCTT
CGTGGAGAAGCCCAAGGTGACCCCGAATCCAGACCTGCTGGACCTGGTAC
AGACGGGTTGATGAGAAGCGCAGGCAGAG
>010622CS0802121001
GCTCGCTATCCTGAAGACACCCTCACCACAACTGAGAGAGTGGGGGAAAC
AGACCTAGCATCATTTAAAACTCCACAGGGAGAAAAGCCAGAAGAGAAAA
ATGAAGACAGGACATTTTGAAATGGTCACCCTGCTGTTGGCACCTATGAT
TCTAATGGACATCCTCCAGGTAAAAGCTGAAATGTTAGATATGGCAGATA
ATGCATTTGATGATGAATACCTGAAATGTGCTAACCGAATGGAAATCAAA
TATGTTCCTCAACTGTTCAAGGAGGAAAAAGCAAGCCTCCAGCTCTTACA
AGACGTGTGGGAAAATGCAGAAGCCAAGTGGGAAACTCGGAAGCCTCAGC
TCTTTCTCCCTGTGAATTTCAAGGATAACTATGGTATAGCCCTGATGGCC
TATATTTCTGAAGCTCAAGAGCAGTCTTCCTTTTACCATCTGTTCAATGA
AGCTATGGAGATGGCTGGCCAGTCTCGAAAAGATTATGTCTATGGCTTCC
AGTTCAAAGCTTTCCATTTTTACCTGACAAAAGCTCTGCAGCTGCTGAGA
AGATCTTGTGAGAACAGTTACAAAAACGTGGTGTACAGCGTAAGGCTGAA
TACTTCATTTAC
>010622CS0800524001
TTAATCGTATCTGAGAATAGTGTTATATCTAGGTAGTCTGCTGTTTACTG
ATTCATAACTAAATATAGGGTATGTAGAAAAGTATAATCTGTTTAGAGTG
TAGGGTCTGATAGAGTTACTATGGAGACTTCTGTATGATGGTAACCAGAT
AACAGATATGAGGGGTATTTCAAACGATATTTCATTTGAATGATTATGTT
GATATACTTGGTGAGGACCTGAAAAATACTCAATAAATCATCCAAGAGGC
TTTTACAGTACAATATAAATTATATTTATCCCAAAGTGTGAAGCTGATGC
TCTCTATATGAAGTGAACTTATTAGCAGTGCAGTTTCAAAACTAAACTCC
TAGTTCATCCTTAGGAACGATTTGGGATAGAAACTTAAGGTCTGTTTAGA
AAATTAGCAGTTACATTATGCACACTTACATTATAGTCACTTTAAAGTTA
ATTTTTGAAAATAAAGCCCTTCTTATGTTTACAACATCCAGCAGATGAAT
ACGTTTGCTAACAATTTGCTCTGTTCCAAATCTTGACCTTTTCACAAAGA
AATTCTTCTATTTAGGAAGTGGTCTCTTATATAGTATTGTTTCCCCTTCT
TCATGGGATGACAGATTTTAAGCAGATGGTGGTAAGTGGCAGCACTGGGA
TTGCAGCAGAACTTCAGAGAAGCATCACGATGATGCAGATCAGCAAGAGA
CATATTAAGATGAGACAGAAATTGATAAATAGGTTCTGGAGATTTTGACG
TGCTTGTTGAGGCATTTCAATGGTTGAAGCTCTTCTTATAGCAGAGCGAG
TGAGGTACTGGACTTTATCCATGGTACCAGGAAGGCAGGGAGCCCGGAGT
TTCAAATGCTCAAGAGAAAGATAAAAAGCTGCCAGCCAAGTGCGTCTTCT
TTTTGGTAGCCTTGGCTGTTGTGACGATCACAATATAGAATACTGTGGGT
TACATGAAGTGTTATCCGACGTTTAGCTGGAAAGTTTTCTCGACTCTTAC
CACGAGC
>010622CS0803130001
TCGCACGAGAAGGCGGTGGCTGCGACTGGTCCAGTGTTCGCGCCTAGGTC
TACGGGTGGACTGTATCCGAGCCTGGTACCTACCTAGTCCTCACCGTGTC
TGAGTGGACGGCGTCCGACGCGATGACTCTGAACGGCGGCGGCAGCGGAG
CCGGCGGGAACCGCGGCGGGGGCCGGGAACGCGATCGCCGTCGGGGCAGC
ACACCTTGGGGCCCCGCGCTCCCGCTGCACCGCCGGAGCATGCCGGTGGA
CGAGCGCGACCTGCAGGCGGCGCTGTCTCCGGGCGCTCTGACAACGGCCG
AAGCCGGGACAGGGGCCCAGGGTCCGAGGCTGGACTGGCCCGAGGGCTCC
TCCGACTCGCTCAGCTCAGGAGGAAGCGATTCAGACGAGAGCGTTTACAA
GGTGCTGCTGCTGGGGGCGCCTGGCGTGGGCAAGAGCGCTCTGGCGCGCA
TCTTCGGAGGTGTAGAGGACGGGCCTG
>010622CS0801229002
TTATCCGTCAGTGTTGAAGGCTGAAGGTTAATAAATCGACAGCCTGCTTC
TTTGGCTGTGGCCTTGGCAATCAACGTTTTACCACAGCCTGGAGGCCCAT
AGAGAAGCACACCTTTTGGAGGCTGTAGAAGCCTGGAATTTTCAAACAAA
TGCTTCTTTTTGATAGGTAAGATGACTGTGTCTTTCAGATCTGTAATGAC
ATCATCCAAACCTGCTATATCACTCCAAGTAACATGCATGTTAAGAGGGT
CTACTAGATGAGCAGCAATACTCATTTCATATTCTGAAAGCTTCACATTT
TTCACACCAATTTGTTTCATTAATTTTTCTGCCGCCTGGGTTGAAACAGC
GGCCGCAGGAGCCCTTACCAGCCTTACACAGGAAGGAAACGC
>010622CS0801894001
CGACAGGGAAGCAAGGCCCAGCTGAGTTAACTTCAGCTGAGAAGCAGTAG
GTCCCATCTCTCCAACTGGTTCCTGGGAGAGACTGCACCCCTGGGTAACC
CCAGTGCCCAGGAGTCAGCAGCCTTTATCTTAGGTGCCTGAGCACTGTGG
TCACAGGTCTAGGAACACAGGGAGGCCGGGGAGGAGGTATCACTGAACCC
TCCAGGCAGGAGAGGTCCCTGAGTAGCTGGCTTCCCTGGCCCACAGGCTG
GGTTGGCCTTGTCATGGGTTTTGAAAGTCCAGGACACGGAGGTTGTAGGA
CAGTGCGGCATAGAGGTGTCTGGTGGTGAAGCGCAGGCAGTACACAGGAC
TGCTGAGGGGTGTCGACGTCAGTGGGAAGGCATGGAGGCAGGCCCTTTGG
CGGCGGTCCCACAGTCGTACGACACCGTAGTAGGAGGAACCAGTGGCCAG
CAGGTGGTTCCCATCCGTCTGCAGGCAGTACAGGGTGCTGTCGTGGGGTT
CCTCCCACTCCATGACACACTTCCGGGCACTGGCTCGGAGGTCCCAGTAG
CGAACATAGGTGTCGTAGCCACAGGACAGGAGCGTGGAAGGGGACTCGTA
CATGACGTCCAGCACCCCAGCCCCTGGGGGAAAGTCACTGCCCAGGTGCG
TCATCAGCTGCCCACTGTTGAGGTCCCAGATTCTTAAGGGTGAGAAGTGC
CCACAACAAGCCGTCCCTGTCACAAAGGAGCTGAGCAATGGGCTGATAGC
AATGGACCAGACTCGGTCTTCAGTCTGGATGGTGTGTAAGCACTGCCCCA
GCCGGCCTGAGGCCAAAGGCCATACCTTGGCTGTCCTGTCTCTGGAGCCA
CTCACAATGATGCCCCCTTTGCAGTCCACACAGTTCACCTCCTGCACATG
GGCTGAGTACTTGACAGTGAAGGTGCTATGAATCTTATGAATACCAATCT
TCCCATCTCCCCCTGCACTGATAATATGCGAGTTGGCCAGCACGAAGTGG
CAAACGTCCTCCATCATGTCCAGCAAAGACTCCCAGGGGCCTCCGGTTCA
AGCTGGCACCATCTGGGCGGAACTGATAGGCCAGGATGAAATTAGCCTGG
GATATGTACAGAGAATCACCCTCTAGCTGCATCCAGGGCATCTGACTGCA
TCTCCACTTCAGCAGAATCCCCTCTCGGCAGCGCCCCAACCTCCAGTTCT
GAGATATCTTCACTCGTTCCTTTACTGGTACACTGGCCATCCTATGTCCA
GACAGAGGAGATAATCCAGTCACTACACTGACAACCACAAAAAACTCCCT
GGGCTTATGAGTCAGGACTCAGGAACATCCAGAAAATATCTGGATAGAAG
TGAAGAGGTTAGGAGATATGAAAGAGATAACTCTTCTCTCCCACATTAGG
ATAATCAAGAGAGCCGAGAACAGCAGCCTGTGCTCTGCAGTGTCCATAGT
GATGCCAAAGCAATCTAACAGAGCAAGGGTAACAGAAAGGACTGGCACCA
CTGGCTAGCCATGTGGAAAATATC
>010622CS0806167001
TCTTCGTCCAGATGGGACCTGCAGCTCAGGGACAGCTTCTTGATCAGCCT
CTCCATCTCCCGGCACTGCTCCTCCCGCTGCTCTGTCTCCAGCTGTTTAA
AGCGGCGCCAGTCATTGATCACGCCTTTTGGACCTGTGTTAACTGAGATG
CCTTCACCTGCCAAGTCCGCATCTGCGGGCATGGAACTGCCAGCCAGGGC
ACCTCTGCCTCTGTCCTTGTCCTCGTGGTCGCTGTCCTCCTCCTCACTGC
TGCTGTAATAGTACTGCAGCTTCTCTCCCAGCAACTTATCATCCAGGGTC
GTCATCGTGCCTTAGTGCAGTTCCCCGGCCTCGTTCAATCCAATCCTTCA
GGCTGGCACTTCGGGAAGAAGGGTAACGCTCGGCTGGAGGAAGAGAAGTG
GCTCGGCACCTTGAGCACTAGGAGAAAAGCCGCCTGAGTCCCGACTGCGC
GGACCAATAGGGCAGCCTTTCTGCGTCAGCGCGGACACACGCTGCCCAAT
TAGAGGAAGCGCATCCTGGCCGGCCTAGCGGAAAGCTACGGGTCCTACTT
TAGGACAAACTTCTCGACAAAAGTAATACTCTTCTATTTGCTTTACTTTT
GTTTTAATTTGAACGAATGGCCACGCTAGATATGCCCAGCTTTGAGCAAT
AAGAACAATTTCGTTGTCTTTGACCTGTCCGAAAACATTCTACATGTATT
GTTATTGATTGGTAATCACATCACGTCTAGTAAGACAGAAGAAAGGCTTG
GACATTAATTTTGCCCAAGAACACACAGCCACTTTGGATTAAAAGAAGAA
AGTCAAGTCCGAGACAACT
>010622CS0803853001
GGAGCAGCGAGCTGCGAGCAGGCGGCAGGCGCGGAAAAAATTCCGGCGCG
GTCTGCGCGAGGAGCGGGCGAGCGGGCGAGCGGGAAGGCGAGACACAGCC
ACCTTCCTCCCCAGTCAGCCCACAGCGGTTTGTTCCCATCCTCGGGAGTG
CGCCAATGCCCGGGCCGACCCAAACCCTGTCCCCAAATGGCGAGAACAAC
AACGACATCATCCAGGATAACGGGACCATCATTCCTTTCCGGAAGCACAC
AGTGCGCGGCGAGCGTTCCTACAGTTGGGGAATGGCGGTCAATGTGTATT
CTACCTCGATAACCCAAGAGACTATGAGCAGACATGACATCATCGCTTGG
GTTAATGACATAGTATCTTTAAACTACACAAAAGTGGAACAGCTTTGTTC
AGGAGCAGCCTACTGCCAGTTCATGGACATGCTCTTCCCAGGCTGCATTA
GTTTGAAGAAGGTAAAATTTCAGGCGA
>010622CS0840860001
GTAAGGGAGAAGGGACGTGCGCTCGGCTACCGCCTGCCCTTTCTCCGGCG
GGGTCCTCAGTTTCCCGCCTGCTACGCCTGTGCCCCCGGCCGCCTGGCCT
CCACTCCCTGGAGTTCGAGGGAGCGGAAGGAAGTTTCTCAGTCCGGGTCT
CCGATTTCAGAATGATTTCCCTCTTGACTTACACTTTAAAAAATCTTCCC
AATACATCAAAATGGGCCCTCAGATTTTGTATGAGACCTCTGAGCAGTTC
CTCCCAGCTACAAGCTGCCGCAGCTTCCCAGACTAAATCGAAAAAAACCC
TAGCCAAACCCAACATAAGGAATATTGTGGTGGTGGATGGTGTTCGCACT
CCATTTTTGCTATCAGGCACTTCATATAAAGACCTGATGCCACATGATTT
GGCTAGAGCAGCACTTTCGGGTTTGTTGCATCGGACCAGTGTCCCAAAGG
ATGTTGTTGATTATATCATCTTTGGCACAGTTATACAGGAAGTGAAAACA
AGCAATGTGGCTAGAGAGGCTGCCCTCGGAGCCGGCTTCTCTGACAAGAC
TCCTGCTCACACTGTCACCATGGCTTGCATCTCTTCCAACCAAGCCATGA
CCACAGCTGTCGGCCTGATTGCTTCCGGCCAATGTGACGTGGTCGTGGCG
GGTGGTGTAGAGTTGATGTCTGACATCCCTATTCGCCATTCAAGGAAAAT
GAGGAAAATGATGCTGGATCTCAATAAGGCCAAGACTCTGGCTCAGCGAC
TCTCTATAATCTCTAAATTCAGATTGAATTTCCTATCGCCAGAGCTTCCT
GCAGTGAGTGAGTTCTCCACCAGTGAGACCATGGGCCACTCTGCAGACCG
ACTGGCTGCTGCCTTTGCTATTTCTCGGGAGGAGCAGGATGAATACGCAT
TGCGCTCTCACAGCCTGGCCAAAAAGGCACAGGATGAAGGACTCCTTTCT
GATGTTGTGCCCTTCAAAGTACCAGGAAGAGATACAGTTACACAAGATAA
TGGGATTCGT
>010622CS0840444001
GGCGCGGCGGCGGTGGTGGCGGGAGAACCGAGTCCAGTGCGATTGCGCGA
GGGCAGGGGGTGAGGGCACGCCGAGCGGTCGCCGCAGACTCCGCCGCCGA
GAAGCCCTTGTTCCCGCTGCCGGGAAGGAGCGTCTGGTGCCGACAAGATG
GCGGACGGAGAGCTGAACGTGGACAGTCTTATTACCCGACTGCTGGAGGT
ACGAGGATGTCGTCCAGGAAAGATTGTACAGATGACTGAAGCAGAAGTTC
GGGGCTTATGTATCAAGTCTCGGGAGATCTTTCTCAGCCAGCCTATTCTT
TTGGAATTGGAAGCACCACTGAAAATCTGTGGAGATATTTTCTTTTAGTC
GGAGAAGGCAATGGCACCCCACTCCAGTACTCTTGCCTGGAAAATCCATG
GACAGAGGAGCCTGGTAGGCTGTA
>010622CS0804533001
GTCCAGGGGAGATGAGGGCATTGACGTGCTTCAGCACCGGCTTCAGGGAG
CTGTCGTAGCGCACACTCAGGTTCTGGATCTGGATCTTGCCTTGGTCTGG
CCAGTTCTTGGGGATCAGCGATGGTGCCAGCAGTCCCTCGTAGCTCTCCG
CTTCAGTTTTCAGCAGCCCGTGGATGCGTTTCACGGCCCCCAGCTGGAGC
TCCATGTCCGCCAGGTTCCTCACCATCCAGTTGAGGTAGTTGGACACCAT
TAGGGCGTAGGTGAGGCCCAGGCCCACCAGGCCAGCAGAGAGCTCCTTGT
GCAGGGAGTTGGAGATGGAGGTCACAGCCGCGATGAGGACCACACACGCA
CCAATGTACTCCTGGGTCAGCATCCATCCTGCCTTCCCGCCCTCCGGCCC
GTTTGGCCCTTGCTCTGGCAGCACAGCTCTATCAGAGCCCCCTGTCCCGG
GGCTGGGGGGTGGGGGGAGGCACTTGCCATGCGGACTTCTAGCCACCTGT
TGGCGGCCGTGAGGAAGAGGGAGGCGATGTTGTTGGAGTCTGTGTATTCA
AGGAGCTTCTGCTGGAACCGGGCCTCGTACCTGTGGGAACCAGTCCCTGC
CAACCTCACCAGCCTCCTTCCATGCCACAAATCCCCTTGCTCACTGCGTT
GCC
>010622CS0842485001
AGCATAGACCGACTTTTCCGCATCGAGGGCACTTCTCCGATTCTCCAAAC
TTCGCAAACTTGGAAGGGTTGCTGCTGGTGGTGGCTGAACGTGCCTGCTT
TGGGGACTGTTGGAACTGGAGTCCCAGGTGTTCGCCTGTGTCCGTGCTGA
GGCAGCCAGCGCCTTGTCCATACCCGATCCCTTTGGGGCCATACCGGCGC
CCGTAGCAGACCTTACAGTAGATCTCTGACTCGTGAGCTGCCACCGTGGT
GCTGTCCAGTGCCTTCCTGCAGGCCATGCAGTGGAAACAGGTCTTGTGGA
AACTCCTCCCATTGCACTGGATTTCTTCTGCGTGGTAGACGGTCTTTTCG
CAGGCTCCGCATTTCGCTCCTCCACCCCAGTTTGGCATCTTGAAGACTCT
CTGATCAAGGTCAAATCTGTCTGTGTGATCTCTGCGGCTCAGCTGCATAA
AGGGGCTCACGTCTGCTTTAAATACATGGGCGGCCGTCACCAGCCTTGGC
CTGCGGTTCAGGGAAGGG
>010622CS0801766001
GGAAGCTGAACCAGGGAGCTGAGCGGTTGACATCATCAGCCGAGCATTGG
GTTACAACAAATGGGGACTCACTTGGCCCGAGACGTGGGAAACACCCACT
AAAACCTCGAAGTGCGTTTCATTTGAGGAGAGAGAGAGAGAGAGGGGGGC
ACGAGAGAGCCCGCCTGCCCCCGCCGGCTCGCTCTGCTAGTCTTGCTTAC
CCTCCGAAGGAGGCGTCCTGAATGCTGGCTCCTTAAATTCGACCTTCCCT
TCTGACCGAGGACCGCTGGACTTGGAAGGAACTCTCCTGCTCTCAATTTC
CACATTGATTAGTCAACAGTGGAAAATCTGAAGAGATGCGAGCAGGAAAA
AGAAACTGAGCCAGGCCTGAAGAGCGATGCGACAGGCATGATGGAGGTCG
AGTCCTCCTACTCGGACTTCATCTCCTGCGACCGGACGGGCCGCCGGAAT
GCCGTCCCCGACATCCAGGGAGACTCCGAGGCCGTGAGTGTGCGGAAGCT
GGCTGGCGACATGGGCGAGCTGGCCCTTGAGGGCGCAGAAGGACAGGCAG
AGGTGGGCACCTCAGACAAGGAAGCCAGCAGCCAGCCCGAGAGCAGCGAT
GGCACCACCTCATCCTGAACGTGACCTTGCCCGAGGAGGCTGGAAGGGAG
ACGTGCCATGGACCTGGAGCCCTGGCAATGACCCAGCAGCCTCTCCTGTG
TGCGGTGTGTTCCAGGCAAGCAGGGCCAGACTGAAAGGCGGGCCCAGGGG
CTCCCACGGCCCCCACCCTGGGAAGGCCCTCTGCCCGCACCCCCAGGCTC
CACGCCCCCGCCACCTCCCCCCTGCACCCGGGCACACTTTCACGACGCTG
TAACCACAAGGATGTAATTTATTCAGGGGGCGCTGGGACTCAGAGACTGG
TCCTGGCTCCAGCCTTTCCAGCCTTCTGA
>010622CS0800110004
CGGGTTCTTGAAGGCCCAGCCTCGACGGCGATATGCCTCCCGCACGTCCT
CACAGGAGTTACAGCACTTGATGTCTTCCATCTCAGCACCATAGCAGCTC
TCACAGCGATCAGGGTCCAGGGAATCAGGGTCAAACACCTTCACCTCGAC
TTTCCCGAGCTCATGACGCTCTGCCTCTGAGCTCACGGGAAAGCCATCCT
TATCAAGCCGTTTTTTGAACAGGTTGTGCTCCACATCCAGCTGCTGCTCC
CCAGCCACATCCATGGCATCGATGCTCAGATCTCTGTGGTGAGGTAATAC
TGCAGCTCTGACAGGAACAATAGTAGCATAAGAAGGCCACTGACAATGGT
CACCGTGGCGCCCCCGCAGGTCTTGACCCGGAAGTCCTCCAGAGTCTTGG
GATAGGCATCGAACTGCTTCAGCTTCCCCAGCGCCTCCATGGGGACCAGC
>010622CS0808216001
GGGAGCGGGTGCGGGAGAGGGAGCCCGGGTGTTAGAGGCAGGAGGGCCTT
GTGAAGGTCGCCATGAGAGCCAAGAAAAGAGGAGATTTTGAGAAAGAAGT
CATGCTGGCAGTGCACGATTTCAGAATGAGGGTTTCAGTGAGGAGGCTGC
TGGCTCTGACTTGAGAGGCCACTGGGACTGAGAGGAGTCTGCTCAGGGTT
GGCTTGAGGGGAAAAGCGTGAGCACTTGGTCCGGTCTCTTGAGTACAGAG
TCTGGGCAGGGAAGCCCTGTACATTGGCTTAGGGCACTGACTGCTGGATA
ACCCAGACCCCAGGCTTCAAGCTCTGCCCAGCCTTCTTCTGCAGCTGACA
TATAAGTGTCTGGATTCATCCCCACTAAGGCAAGTTCTCAAATAGCATAA
AGATGCAAATCTGTCCACCTCTTACTGACCTCTCTGTGGCTTGTCTGCTC
CTTCCACTCCAGCTCCTGTCCCTTCCCCTCGTTCCAGCACCATCTCTGAA
GAGCTCTCTCCACCCAGCCACCAGGCCAAGAGGGAGGTTCACTTCCTAGA
GCTACAGAAAGTTGCCTCTTCCAGCGGGAACAAGTATGTGCTGTGCCTCT
TCTCCCAGGATGGGAGGCCCTCGACACCCAGCGCTCGGATCCCTGCCTCC
AAGGGGCCAAACTGTTGACCAGCCCCTGAGTCATCAGAGAGCTTGGAGTA
TCTTACAGACCTGTGACGTCCTCCCCTATGTCAGGATCAGTGGGGGACTT
GGTTGGGC
>010622CS0802878001
CCGGAGTAGACACCACAGCCTGAGGAGCTGGCACAGGAGGCCGATGGAAA
CCAACTTAGTGCCCAGAGTCCCCAGCTCCGCCGGCTGAGACCCCGAGCCA
CCGCCACCGAGGGGCCAGCCGGCCGGTGTAGCCCCGGCTCCAGAGCGAGC
GGCGAGCGCGCGGCGCACAGGGCGGCCTGCGGAGCCCGGGAGCCCGGCGG
GCCGCCGCGATGTTCCCCAAGGAGACGACGTGGAACATCTCGTTCGCGGG
CTGCGGCTTCCTCGGCGTCTACCATATCGGCGTGGCCTCCTGCCTCCGCG
AGCACGCGCCCTTCCTGGTGGCCAACGCCACGCACATCTACGGCGCCTCG
GCCGGGGCGCTCACGGCCACGGCGTTGGTCACCGGGGCCTGCCTGGGTGA
AGCTGGTGCCAACATCATCGAGGTGTCCAAGGAGGCCCGGAAGCGGTTCT
TGGGCCCACTGCACCCTTCCTTCAACATGGTGAAGACCATCCGGGGCTGC
CTGCTGAAGATTCTGCCTGCTGATTGCTATGAGTGTGCC
>010622CS0804743001
CTTCATCAGTAGCTGGTCCCTTGGCTTGTTTCTGTACGTTCTTAACCATC
TATCCCCCATTTCAGGTCACCCCCAATTCAATCCCTAAAAATACACTGTT
GCTCAACATACATGTGGACCAAGTTCCTATTTCTGCTTCACTCATTGGCC
AAGATCATGGAGGGTGCCCACTTTACGTACAAAAAAAAAGGAAAGTAAAT
ACAATTGCAAAAATATATACACTGTTGTAGAAAAGCAAAGTTCTATAAAA
GGTAAAAAACAAAAACATTCCCCACTACCCCCCAGGAATATTGACTCCTT
AAGTCCTGAGATTTCCTTCTTCCACATATAACTACCTGTTGGTATTTGTC
TAGCAGGTTCCCCTGGGGTTGAACTCAAAGTACCTCCATCCACTCCCTGT
CTGCTAGAACACCAGGCTTTATCAACCTCGTAAGAAGCCCTAGCTCAGGT
TGACTAAATTTCGGTGCTGGATGTAAAGAAAACTCATCACCCATCAAGAA
GAACAGCAGCTGATATGTAAAACCTGTTCTACAAGTCTTTATCAGGCCTC
TGGCTCCAAACAGTCCCCAGAGACAGGCTTATCCATCAAGATACCCTAGG
AAGCCCAGACAAGCCAAGAGGTTAAACAGGAATAAGAAAATCTTCATGGC
TATTGGGTGACTCGTTCCATTTTTCCTGCAGCAGGATTTCCTCCTGGGAC
TGCTTTTAATTGGCCTTATGTTGCACGAAATAAGCTACAACGTGAAAGGG
AAAAAGGCATACGTGCTTTGAGGTTTGTTCTCAAAGAGAAGA
>010622CS0802336001
TTTATATAGGAAGGAATTTAATACCAAGAGTAAGAGGGATAGTGCCTACT
AGACAACCAAGTAGTCCTTCCCTAGGCTACAACCCCATACCCCCATGGTC
CCCACTATCATCCAAGGGAGGAAACCAGGGGAGTAACAGGGGCTGGAGAC
TCGAGGCGCATCCTCAGACTTCTGAGCACAGGAATGGCCTGGCAGGTGGT
GGTCCAAAAGGCAGGCAGGGAGGAAGAAAGGGGTGTCTTGCCTTTTACCC
TGCCTCTTCCCTGGGGTCCAGGCCACTGTGAGGCCTGAGGGAAGTACCCA
CAGGGACAGGGTCAGGATGGGGACCTCCAGAGCAGAGAAGGCAGAGGTTG
GGCTTTACAGCACCCACGCGTAAGCGGACGCGAAGGCGGACGCATACGCA
TTTTATTTTTCCCTGGGACGCTGACGGCTCCGGGCCTGACGCGTCCCCGA
GGCTTTCTTATGCTTCTGGTCCAGCACTTGGGCCATGTAGTTCTCTTGCT
GCTTCTGGATCCGGAAGTCAGACATGTGATTCCTGCAACGGAGCCGGCTG
GGCGTGGGCTGGGGACAGCCCAGGGTAGGGAGCAGAGGTCTGGCTCCCCA
CTTCCATCAACAACCCCCAGCCTGGCCCAGACCCCTCACCTGAAGATCTC
TTTCTGCTGGCTGATAACTTGCTGCAACTCCTTAATCTCATTCTCTTTGC
CATTAAGTATATCTTCTTGCTTTATAATGTGAGACTCAATTTCATTGCAC
TTGGTGATGAGCTGGTCCTTCTTGCTGGACTCCTGCAGGGCTCTGCTCTT
GACACTGGAGAGCGCCTTTTCAAAGGCCAGCTTCTCTTTCTCCAGCTGTT
TAGACAGCACCTCTACCTCTCCGAGGGCAAACTGCAACTTCTCCTCTTCC
TTGGCCAGGAGAACCTTGGTCTTGGCATGGGCTGCTTTCTCTTCCACCAG
CTTTTTCTCCACTGCCTGGAACTCTTCTTTACTGACAAAATTTTCATCCT
GGAGAATCATCACGTTCCTCAGCTGGTGGATCAGTTCCTCTTGAGACTCA
ATCACGTCCCGCAGTTGATCAAAGGCGAGACACACCGACCCTGACCCCAC
CTGCGACCACCCGACGGGCGTCGCCTCTTTCGCCCCCC
>010622CS0803295004
GCCAACCCCCTGCCCACCTTGGCCCAGTCCTGAGCCCCAGACACCATGAG
TGGGGGCAAGAAGAAGAGTAGTTTCCAAATCACCAGCGTCACCTTGGACT
ACGAGGGCCCGGGGAGCCCAGGGGGTTCAGATGCCCCTGCCCTGCCGGCC
CCCCCTGGGCCGCCGGCCCCAACCGGGCCATCAGCCCCAGCCCCCACCGG
GCCCCCACCCCGCCTGCCCAATGGGGAGCCCAACCCCGAGCCAGGGGGCA
AGAGCACCCCCCGGAACGGCTCCCCGCCGCCTGGGGCCCCCGCCTCCCGT
TTCCGGGTGGTGAAGCTGCCCAAGGCCTGGGAGAGCCTTATCGCCGAGGC
CGTTGGACATGTGTGGATGTTTACGAGAGAAACCTGGAGCCCCCTAGTTT
CAGCCGGCTCCTGGAGGGTATTCGAGGGGCCTCAGGGGGCAACGGGGGCA
GATCTTTGGATTCAAGGTTGGAGCTGGCCAGCTTGGGCCTGGGCGCCCCT
ACCCCACAGCCAGGCCTGTCTAAGGTCCCCACCTCCTGGCTCCGCCCGCC
CCCCACCTCCCCTGGACCTCAGGCCCGCTCCTTCACCGGGGGACTGGGCC
ACCTGGCAGTGCCCGGCAAGGCCAAGGTGGAGACACCCCCACTGTCGGCC
TCCCCACCCCAGCAGCGCCCCCCAGAGCCCGGGACCGCGGATAGCGCGGG
CCCTTCCAGGGCTGCCACGCCCCTGCCCACCTTGAGGGTAGAAGCAGAGG
CAGGAGGTTCTGCGGCAGCAGCGGCGGCGGCGGCGGGGACCCCTCCACTG
TCCCGTGTGAAGGATGGAGCCCTGCGGCTGAGAATGGAGTTGGTTGCTCC
AGAGGAGATGGGACAGGTGCCCCCAGTCGACTCTCGCCCCAGCTCCCCAG
CCCTCTACTTCTTCCCCGATGCCAGTCTGGTTCACAAGTCTCCAGACCCC
TTGGGAACAGTGGCTGCCCAGAGCCTCAACTTCGCCCGCTCCATGCTGGC
CATCAGTGGCCACCTGGACAGCGATGATGATAGTGGCTCCGGAAGCCTGG
TTGGCATTGACAACAAGATCGAACAAGCCATGGACTTGGTGAAGTCCCAC
CTCATGTTTGCGGTCCGGGAGGAGGTGGAGGTGCTGAAGGAGCAGATCCG
AGACCTGGCGGAGCGGAACGCGGCGCTGGAGCAGGAGAACGGACTGCTGC
GTGCCCTGGCCAGCCCCGAGCAGCTGGCGCAGCTGCCTTCCTCGGGGGTC
CCCCGGCTTGGACCCCCAGCGCCCAACGGGCCCTCAGTCTGAGCCTCCCT
TCCCTCACAATGTGCCTTTGGGGGGCCACCACAGCTGCTAGGCCTTGTGC
CAGCTGCCTGCCCCCTCTTCCTATGCAGCTTTAATGCCCCCTGATCCCCG
GGGATGGGAGTCGAAGGCTGAGAAGGGGCCTAGCCCCACCCTTCCTTGAT
GTCCCTGCAATGCCCAGGGACTGGGCTGGGGCATCCCTGCACATTGACGG
AGGAGGGAGGGCATCGGGATGGGACATTGGGCGGAGCCCCCTCCTCCCTT
CCCAGCTGTCAGTGTTCCGGGACCCCCGGCGATAGATGGCTTGGGGGAGT
TGGAGGCTCCCTGGCAGCCGTCCCCACCTTGTTCCCTGGAGCGCGCCCCC
CCCTCTCCCCTGCCAGGAGAGGGAGGACGGACAGTGTATCTGGAAGTTCT
GGGATTCAGGTTGTTATTGAAATAATAATTATAATTAAAAAATCTGAAGA
AACTTGAAAAAAAAAAAAAAAG
>010622CS0804249001
GGGGAGAACTCACTCTAAGCAGCGAGAGATGGAAAGGAATCGGTTACATT
GATAACAAAAGCACTACAGGTGCCAAAGGGAGCAAAAGGCTGCTTCCTCC
CAAACTGAAAACTGTTACCTCTCGGGGCTGTGTGTGTGTGTGTGTGTGTG
TGTGTGTCTGTGTGTGTGTGTGAATACCC
>010622CS0800091002
AAAAGGGGTTTTTTTTCAAAGGGTTTATGTTTGGATAACCCCGGGTTTTT
CCCGTTTCAAAATTTTTAAAAAACGGCCCCTGAAATTAAATTTTGGGGCC
ATTTTTAAGGGGTTTGAAATTTCATTACAGGGAAAATAAAGTTTAAACCT
TTTGGGGGGCCCCCCCTTTTTTTTTTTTTTTTTTTTTTTTTTTTTTTTTT
TTTTTTTTTTTTTTTTTTTTTTTTTTTTTTTTTTTTTTTTTTTTTTTTTT
TTTTTTTTTTTTTTTTTTTTTTTTTTTTTTTTTTTTTTTTTTTTCTAGGA
GCACGATTTTATTGGCATTTCCTAGAACAGTGCTGAGGGAGGTAGTCATG
GAGGGCCCTTCATCAAGGACACACCCAAGTTCACATCCTGGGGACCCTGG
CCCCCTGCCCACAGTCCCGGGGCCCAGCTGGAGTTGGAAGGTGGCACAGG
CAGCTCTGGGTGAAGGTTGGTGTCTACTCCACCCCCTTCATGAACTCCAG
GAACTCATCATAGTCGATGCGGCCATCGTTGTTTTTGTCACCGTCCTTCA
TGAGCTCCTCAATGTCGTCCTCTGTGATGGTCTCCCCTGTAGCCTGAAGC
ATTATCTTCAGCTCCTCCAGGTCGATGTAGCCATCAGCATTTTTGTCAAA
CATGCGGAAGAGGTCTGAAAGCTCTTCCTCAGACTTTCCTTTGCTGTCAT
CCTTCATGCACCGAACCATCATGACCAAGAACTCATCAAAGTCCACTGTG
CCGCTGCCATCCTCATCCACCTCGTCGATCATCTCCTGCAGCTCCTCAGG
GGTGGGGTTCTGCCCCAGCATCCTCATCACCTTGCCCAGCTCCTTGGTGC
TGATGCAGCCATCCTCAGCGCCCAGCACGAAGATGTCAAAGGCCGCCTTG
AACTCATTTTTCTGCTCTTCTGTCAGCTGCTCTACCGCAGCCTTGTAGAT
GTCATCCATACTGGCGGCTCACAGCCCACGCGTCCGCAATTCGGCACGAG
GC
>010622CS0800065002
CCACGCGTGGGATTCTTCTGGGGGAGCAGTGCTGTGTCCTTTCCACCATG
TCACCTAAGAAAGCCAAGAAGAGAGCAGAGGGAGCCAATTCCAATGTGTT
CTCCATGTTTGAACAGACCCAGATCCAGGAATTTAAGGAGGCCTTCACCA
TCATGGATCAAAACAGGGATGGCTTCATCGACAAGAATGACCTGAGGGAC
ACCTTTGCTGCTCTGGGGCGTGTGAACGTGAAAAATGAGGAAATTGATGA
AATGCTCAAGGAGGCTCCAGGTCCCATTAACTTTACTGTGTTCCTACAGA
TGTTCGGGGAGAAACTTAAAGGAGCAGATCCCGAGGAGACCATTCTCAAC
GCGTTCAAAGTGTTTGACCCTGAAGGCAAAGGAGTGCTCAAGGCTGATTA
TATCAAGGAGATGCTGACAACGCAGGCGGAGAGGTTTTCCAAAGAGGAGA
TTGACCAGATGTTTGCCGCCTTCCCCCCTGATGTGACTGGCAACTTGGAC
TATAAGAACCTGGTGCACATCATCACCCACGGAGAAGAGAAGGACTAAGG
GAGTGGCTTGCCTTTGGCCTTGGTGCCCTAGAGCTACCACGTGACCACAC
AGCTGGCAGATGGAAATTCACCCAGAGTCCGTGTTCAAATAAAAAGGAGG
TCGTGTATTTAAAAACA
>010622CS0800252001
GGGTCTCTGCCCCGGCTGCTGTGTCTCTACCGAGCTCCGGACACGTGCAG
GAGCATCCAGCCGTGAACTTTCAAGCAGATGCAGCCCCAGGATGACTCAA
AAGTAGGGCATCCTTGGCCCTCCTGAAGAGATGAAATTAGTGGCAAGTGG
ACCATCTATCTGTATGGCGTTATCAGATGCCTTTGCCTGAGTGAGAAACC
TTCCTCCATTGGGACCCCAGAGGTCTGATGGCCCTTTGTGACATCCAAAT
AAGTAATGTATGTAGTCCTTTTGTCCTGAAGGTCCAGGAACATCTTTTGT
TCTAATACTTGGTCTTTGAATCTGGTTCCTGACAGTGAGCTCCTAAATCC
CCTAGAACTTCCTGGGTGATAGTAAAGTCTTTGTTCTAAAAAAAAAAAAA
AAAAA
>010622CS0850001309
GGGAAGATGAAATCTTAAAAAAAAAAAAAAAAAATGATGAACTGTTGGCC
GGCAGGCCTACTGGGTCCTTCCAGCTGGGTTCTGCTTCTCCTTGAGGCAT
TCAAGTGGCTGTGCTGACTTAAGATGTGTCTCTGTTTTCACTACTTCTCT
AAGCTGCTGGGGAACTTTCAGGCAAAGGCAGACATGACCTGTTCCCCTGA
TGGCACCTTCTGGGCCTTGTTTAACAAAGTCCATGCTGATACAGATTTAT
TTGTGCTTCCCTCGCATTTCCCTCTTCTAGACATGACATATCATGACCAT
GGTGATGTTTTTCTTTCCATTTTTTTTAAATTTTTTTCCCCCATTTTGCT
GCTTGGTTCCTTGCTGTGTTCCTTTTTGACCTTTCTCCCTCCCCACCACC
TGGCTTGTGCGATCCCTGTGACTATCACTAACAGCCGTTGCCGAGAGATG
GATGAGCAAATCAGACTGATGGAC
>010622CS0842486001
CCGACGCAGGAATTGAACCGGGGTCTCCTGCATTGCAGGTGGATTCTTTA
CCAGCTGAGCTACCAGGGAAGCCCTCTGTCCTCAGCAATTGTCTGATCCC
ACGCAACTGATTTTGTATCACTGGAAACAGGCCCACACAGAATGTATTTG
CTGCACACACTGGACCAGGCTGAGTCAGATCCAGAACTTTGATGTCCTGG
TTCTAAATCCACTGTGTTTTTCCATAGCTTATCATTAGAAGAGGATACGG
GGTGGGCAGACCTGCCAAAGAGCCATTTTCTGTGGCCTTACATTTTCTGT
GACCTTCAGAGAAGTCTCCACTTTTGGACTCCTGAGATCATCTCCACTGA
GGTTCTACATCAGTCTTAACAGTACAATGACAGTATGGAAAGGAGCAGAC
TGTCATTCACAAGTTCTGCATGTTGGTCCCAGTGTAGGACGCCGTATAGG
AGTCCTCACAGGTTCCTATGGTACTGTGACTTATCACTGTTAATAAACCT
ATAATTATCTTAAAAAAAAAAAAAAAA
>010622CS0842291004
TCCTTTTTTCCTTCCAAGCTTGCCGGGAAAAGTTCACCGTTTTTCGGTTC
TGCAAGCTTGGGCTCGTTGGGGTGGAAAAAGTCATTAAGGGAAGCGCTGG
GCCTTTTCTAGCTTTCGCCCGGTACTCANTTGGCCTGGTCCTCCAGTGTC
CGGGACATCTTCTCCAGGTTGGCCTTGGCCTTGATGATCTGCTCCATGTT
GGACGTGACGTCGTCCAGCTCCAGCTTGAACTCGCTCTTCTCCTTCTCCA
GCTTCTGCTTCACGCGCTGCAGGTTGTCAATCTGCTCGCCCAGCTCAGCC
ACGCTGTCGGCGTGCTTCTTGCGCAGGGCGGCCGCCGTGGCCTCGTGCTG
CAGCGTGGCCTCCTCCAGGTCCCGCCTCATCTTCTGGAACTCAGCCTCGC
GCTTCTTGTTCATCTCGATCTGCACGGACGTGGCCCCGCCGGGCCTCCTC
CAGCCGCTCGCTGATCTCCTCCAGCTCCCGGGACAGGTCTGAGCGCAAGC
TTCTCCACCTTGGCCCGGGCGGTGCGCTCAGCCTCCAGCTCCTCCTCCAG
CTCCTCTAAGCGTGCCTGAAGCTTTCCTTCAGCTTCTTCTGCAGCTGAAG
GCCCAGGGCCTGCTCATCCTCAATCTTACTCGCATTGAGCTGCATTAATG
TTCAAACTCCTTCTTCTTGAGCCGCTCATCCAGCTGCAGCTTGTCATTCT
CCAGGTCCATGATGCTCTCCTGGGTCAGCTTCAGGTCAAACGCGCCTTCC
AGAGGAAAGGCGCTCAAGCTGGCAGCGGCCTGAGAGTCAGCAAGGAGAGA
ACACTGTCTTCTCCTGTTCCAGGGATCCCTCCAGATCATCCACCTGCTGC
TCCAACTTGACTTTAGACTTGGTCAGGGTGTTGACCTTGTCCTCCTCAGC
CTGAAGGTCATCCAGGGC
>010622CS0841680001
AGACTGAGAGAACAGCTTCTTGCTGTCTCAAGCCTGGCAGTGTAAGGCAG
GCAGCCCCCGGGAGCTCATGCAGCCAGGTGGGGCTGCACCCTACGGCTTT
AGCACAAGCGCCAGCGCGGTCTCAGGGTCCCCCACGATGTCCCTGTGCAC
CAGTTTAAAGGTGTCAATGAACAGGTCCATCCAGTCCTGCCGCTCGTTTC
CTGTGGCGAACTTGGCCCGCTCCGCAGTGTAGACCAGCACAGCCACCAGC
TTGGAGTAGGCAGCTGGGTCCTGTGTGAGCTCCGTGGCGTTTAGCAACTG
TTGGATCAGGGGGATGGTCCTGGGGAAGGAGACATCCGGGCCCTCTTCCG
TGCGGAGGAAGGTGACCGGGGGCTCGCCGCCAGGCCACGGTCCATCTGTT
TGGCAGGGAAGATCCGGGCACACAATCTGGGGATCCGGGCACAGCACGTC
CTCCATGTCGTCGATGAACTTCTCGGCCACCAGGTCGGAGAAGAGTGTCA
TGTTGCGCACCTGCTGCGGCTTGTCGCAGGCAATGGAGTACAGGTTCTCG
CTCTCGTGCTTCTCGTGCGAACATGTCCCCGATGCCGATGGCCGTCACCG
TCACTTCGTGGTTGCACAGCGCCCGCAGGTTGAGGTCGTCGTCCCGGGGG
TCGTGGCGGCCGTCTGTGATGACCACCGCGAACACGCGGGTCTTCTGGCG
CCGGCTCTCC
>010622CS0841409002
GCCTTTTCCTAAGTGGTACCCGCTTCTATATCTTCCCTGGTGACTCAGAG
GTTAAAGCATCTGCCTCCGATGCGGGAAACCTGGGTTCAATCCCTGGGTC
GGGAAGATCCCCTGGAGAAGGAAATGGTAACCCAGTATTCTTGCCTGGAG
AATCCCATGGATGGAGAAGCCTGGTAGGCTACAGTCCACAGGGTTGCAAA
GGGTCGGACACGACTGAGCAACTTCACTTACTTTCCCCCTTCTATGCTTA
AGTAGCTCCAATAACAATGAGCTCACTACTCCTCATACAGCCCATTCCAT
TTTTGAAGAGTACACATTGTGAGACAGCTCTTCTCTGCACTGGATTGAAA
CACACCTTCATATCTCTGCTTTCTGGAGTCAAATCAACTGTATTTATTTC
TTCTCCCACTCAAGAGCCTCTCAAGGATTTGAAAGCAGTTAGCAGTCCAC
ATGTGTCGAGCTTT
>010622CS0840772003
GTAAAATAACAGATTTTAGGAGCCTAAAATGAATTTAATTCATTTGGGCT
TATAAGAACTCCAGAAATCCTTGCATTCTCACTCTCTTCATCCCTAGAAG
ACTTAGCTCTTGGTACAGACTGACCCTCACCAACGCCACTTTTGTTATAA
TTTCCTGTAATTCTATCAGCCACATGAATGATCTTTCCAAAATATGTATG
GTTAAAGCAAGAGAGTTCCAGAAAAACATCTACTTATGCTTTATTGACTA
TGCCAAAGACTTTGACTGTGGATCACAATAAACTATGGAAAATTCTTCAA
GAGATGGGAATACCAGACCACTTGACCTGCCTCCTGAGAAATCTGTATGC
AGGTCAAGAAGCAACAGTAGAACCGGACATGAAACAACAGACTGGTTCCA
CAATGGGAAAAAACTACGTCAAGGCTGTATATTGTCACCCTGTTTATTTA
ACTTATACGCAGAGTACATCATGAGAAATGCTGGACTGGATGAAGCACAA
GCTGGAATAAAGGTTGCCGGGATAAATATCAATAACCTCAGATATGCAGA
TGACACCACATTTAC
>010622CS0840624001
TTTTTTTTTTTTTTTTTAAGATAATTATAGGTTTATTAACAGTGATAAGT
CACAGTACCATAGGAACCTGTGAGGACTCCTATACGGCGTCCTACACTGG
GACCAACATGCAGAACTTGTGAATGACAGTCTGCTCCTTTCCATACTGTC
ATTGTACTGTTAAGACTGATGTAGAACCTCAGTGGAGATGATCTCAGGAG
TCCAAAAGTGGAGACTTCTCTGAAGGTCACAGAAAATGTAAGGCCACAGA
AAATGGCTCTTTGGCAGGTCTGCCCACCCCGTATCCTCTTCTAATGATAA
GCTATGGAAAAACACAGTGGATTTAGAACCAGGACATCAAAGTTCTGGAT
CTGACTCACCTGG
>010622CS0809642001
GCTTTTAAATATTTTGATAAGTACACAGCAGACCTCACGGAAAATATTAC
AGGCAAATTATGTCAGTAAAATGATAATAGGTATTATTAAAGAAGCATAC
TACCTTTGGCAAAATGGAAAATATATATTCTCTTTTGCCTTATGTTAAGC
TACTAGGGAAGCCCCAACATGAGTGATATGGTTTCTAATTTTAATTGATT
AAATTGATAATAATATATTACTAATAATAAATTAATGTTTAAGTATTGAA
ATTATAATTACACATCTATTTACAAGGATAAATATATATTTCTTTACAAA
TGTATTATGAACTATTAATCTAAAAAAATCAGATATGTTATTTTAATTAA
CTACGTCACCAAATATTTTTTAATTCTTTTTGACTCCAACTTATATATAT
T
>010622CS0809624001
AGGGCTCGCCCGACCTTCTGCGCCGGTCGCGCGCCCCACGCCCGGCGGGG
GCCTCGGCGCCCCTTGGTCCCCGCGACACCGCGCGCTCGCTCGGGGGGCG
GGGGAACTCCAGGGTCCCCTGCCCCACGCCGCTGCCCCTTCTTTCTCGGG
CAGACCCCCCACCCCAGCCTNTCCCCCACCCCGCCTTCGCCTGGCCCCCC
CAGATCGTCAAGCTCCGGAATCGTGGAGGAGGGCCTTCTGGATCGGCAGG
ATGTACCCCCAGGGAAGGCACCCGACCCCGCTTCAGTCCGGCCAGCCCTT
CAAGTTCTCGATCTTGGAGATCTGCGATCGCATCAAAGAAGAATTCCAGT
TTCTTCAGGCTCAGTACCACA
>010622CS0809614001
AAGCCCTTGTGGAGCAGTGCTGAGCCCACACACTCTGCCATATCTTCAAC
CTGTTTGTATGAAAGCCATTCATAGGGTTGGTCTGGTTTCCGAGAGCCTA
AACAAGGGCCATTATTGGACACGTGTAAGCCCCTCTGGAAACCTTCGTAT
AACGTTCTGACGTCATCGTAGAAATACACCAGGGGCTCGTCACTGTCCAG
GAGCGTGGATCTCCGGGCACCATCACTGCCCGGCACCTCCACTGACTGCA
TGGCCAGGTCGCATGGAGGCTTCAGGGCCCGTGGCCGCGTGGCGTACCAG
AAGGTGGTGAGCGCCGCGAATGCGCCGAAGCCCATGAGCGTGTTGGTTGG
AAGGGTGCGCACGTACTGCCGGAAGTCAAGCAGCTCTGGCAGCCGAAAGT
ACTGGAACAGCTCGTGGGCTTGCATCATCCTGGGCTGGCAGTGTCCTAAG
CCACAGTCTCCTCCGCCAGGCCCAGCCGTCCGCCGCCGGCTGTCACTACC
>010622CS0809174001
GGCGCGTTGCGCGCAGAAGGACGGGGGAGGGATGCTGGGGACCCGGCTCG
GGGTTTGTTTGCGCTGTTGGGGGTGCGCGCACAGCCCGGGAAAAGTGGGA
AATGGCGGCGCCGAGCGCGGGCTTCCAGTACCCCCTCCAGCCAAAGGAGC
AGATGGCCGCTGATAGGGGGCGCAGGATGTTGAGAGGGTGTGGCATGCAT
CCTGACCATCAGGAAGCTCTCAAAAAGAACCGAGTGGTGTTGGCCAAAGA
GCTGCTGCTGAGTGAACTGTTGGAACACCTCCTAGAGAAGGACATTATCA
CCTTGGAAATGAGAGAGCACATTCAGGCCAAGACTGGCAGTTTCGGCCAG
AACGTGGAACTCCTCAACTTGCTGCCCAAGAGAGGCCCCCAGGCCTTTGA
TGCCTTCTGTGTGGCCCTGAGGGAGACCAAGCAGAGTCACCTGGAGGAGC
TGCTGCTCAAA
>010622CS0809166001
GGGTGCTCGGAATACAAACGGTCGGCGCGAGAAGCGCGCCCCGGCAGCGG
CGTCGGGCCGCAGGGACTCGTTGCTGGAGGCTGGGCTCCCGGGGTTCTCG
GGTTGCATATGCTACCACCTCCTTTGCCCGTTGTGCGGGGCCAGAGGCCT
TCGGAGCCCTTTCTTTGCTGGGCCGTTCTGGATCCCAGCTGTACTTTTAT
CATACTCTTCTTCAGAATATTTATTCTGCTGATACAGAAGAGGATGTGTT
CCAGGGACATACTTTGTTGTCAGAAATTCCATTACCAGAGTGACTTCATT
TGAGAGGAGCAGCATTCCCAGAGGATTCAGTACTCAAGGTGAAAAATTAG
ATAATTTTCAAAGCTGGAGTTGAATCAAACGTTAAATAATGGCAACAGGT
GACTTAAAAAGAAGCTTACGGAACTTAAGAACAAGTGCTTCGCTCGCTAA
ATTATCCTAGAGAGGTGGATTGTGTAGGTTTGGTAAAGGGAGATACAGCA
GCCTCTCTGCCCATCATCAGCTATTCCCTTACCTCATACTCACCCTATGT
AGC
>010622CS0809141001
GCAGAATTTCTCATCTGACAAAGCATCAGAGCAAGCAGCTTGGTCTCGCA
GACCAGTGACCAACAGCAATTCTGCAGCTGTGATAATGCTTCTGTCACAT
TCAGGCCAAAACCCAAATGCTGGGTTGAAATTTTTTAAAATCAAGATCCC
ACTTGATTTCATATGGGAAAGTGAAGCAATGCATTTTGAAGACTTCTTAA
TGACAGAAAATTCAAAAGAAATGGTAATGTCCCAACAGGGCATGGCAGCC
CTGGAACCAAACCACTCATTTAGAATTAAAATGTTTCAAAGAACTTATGT
GTTGTATGAAAAACACATTTTTTTATCACCGATGTTGTCATTTGCTCATT
AGGTAAACATTCCCTTTTAAATTTTTGTCTACACATTCCTTTTATTGGAG
AACTATCCATAGACAATACAGTCAACATTTCAAAACAGCAGGACATTGAA
ATATGTTTATAACTTTATAGGAATATTTACATATTG
>010622CS0809139001
GGGCCGAGGGAGGTGGACCAGATGAACCGGATCGTGGAGGTGCTGGGCAT
CCCACCAGCCCCCATGCTGGACCAGGCGCCCAAGGCTCGAAAGTACTTTG
AGCGGCTGCCTGGGGGCGGCTGGACCCTACGAAGGACAAAGGAACTCAGG
AAGGATTACCAGGGCCCCGGGACACGGCGGCTGCAGGAGGTGCTGGGCGT
GCAGACGGGCGGGCCCGGGGGCCGGCGGGCGGGGGAGCCGGGCCACAGCC
CCGCCGACTACCTCCGCTTCCAGGACCTGGTGCTGCGCATGCTGGAGTAT
GAGCCCGCCGCCCGCATCAGCCCGCTGGGGGCGCTGCAGCACGGCTTCTT
CCGCCGCACGGCTGATGAAGGCCACCAACACGGGCCCGGCGGGCAGCAGT
GCCTCCACCTCGCCCGCACCCCTCGAACCTGCCCCTCCTCCAGCACCGNC
AGCTCATCTCAGCT
>010622CS0809135001
CGAGGTAGGAATAGAGAGGGAACTTGATCTTGTTAAAGAATATCTACTGA
CAGCCTACAGTGAACGCCATACTTAGTGGTGAGAAGCTAGAAGCTTTCCA
ATAGGGCAAGAATGTCCCCTCTCATCACTTGTTTTCAATATCGTACTGGA
AATCCAAGCTAATAAGACAAGAAGGATTTAAAAGGTACACAAATGGGGAA
GGAAGAATTAAAACTGCTTTGTTCTCAGATGATATGATCACCTATGTAGA
AAATATGAATCAAGAACAACTCCCAACTCATTACTAATAAGTGATTATAG
CAAGATTATAGGATAAAGGTCAGTTGCTTTCCTGTATACCAGCAAAGAAC
AAGTGGAATTTGAAAATAAAAATATAAAACCATATACACTAGCACCACAA
AATGGCCATATTAAGTATAAATCTACCAAAATAGGCATAAAATCTT
>010622CS0809127001
GCTATTTTACATTCGTATCTTGTAGATTCATCTTGCTTCATGATTCTTGA
AGGTTCTAGCTTCTTAATGAACCTGGGCGGTTCTTGTACACCCAGATGAG
CAGAACAAGAGTCTTTTCCGGCGACATTGCTTGCATAGCAGGTGTACTGC
CCAGCATCGCCTTTGCCTATTTTGAGAACCGTCAGAGTGGCGGTATTTTC
AACCAAAGTCATCTTGTAGTTGCCTCCAGGACGAATCTCTCGGTTATCTT
TAGCCCAAGTGATTTTCATTGGTGCAGTTCCAGTTACCGTGACATTTGAA
AGAACCACTTTCTCCAAGAGCCAGATCTACTGACACAGGCTTGAGATCAA
AGAAAGGAGGTACTTCATGCTCTAAGAGGACGAGCTTCGCACTGGATGAA
GCA
>010622CS0808214001
GCGGCGCGGCTGCCATGGGCGCGCACTGACCCGCTGCTCAGCGCGGACTT
CCTCGGCGGCGCGGAGCTCCCTGGCTGGCGGTGCGTCTCCTCGGTCACCA
TGAAAGACGATTTTGCAGAGGAGGAGGAGGTACATTCCTTCGGTTACAAG
CGGTTTGGTATTCAAGAAGGAACACAATGTACCAAATGTAAAAATAATTG
GGCACTGAAGCTTTCTATCATACTGTTATACATTTTGTGTGCCTTGCTTA
CCATCACAGTAGCCATTTTGGGATACAAAGTTGTAGAGAAAATGGACAAT
GTTACAGGTGGCATGGAGACATCTCGCCAAACCTATGATGACAAGCTCAC
AGCAGTGGAAAGCGACCTGAAAAAATTAGGGGACCAAACAGGAAAGAAAG
CGCTCAGCACCAACTCAGAACTCTCCACCTTCAGGTCG
>010622CS0808187001
GGCGCGCTGCCGCCCCGCTTGGTTGGAGCAGGGGCCGCAGGGCTCCCCTG
CCTCTCCACGTCTTCCAGGAGGGGCACACTGGGGCATCCAGGAGACGCGG
CGCTTCTCTCTCCCCAAATGCACGCTTTTAAGTCTTTTCTAGTGAAACCG
TTCAGCATTTCTGAAGCACCATAAACTGTTTCTGATACAGCAATGAAGAA
CTGGAATAATACCGTCTTCAGGCTATTTGGCTACTTCTTCCTGAAAGAGA
AGTTATGGATGACTTGTCTATGAGCCTCAGGTGAGGAAATTGAAGTCCAG
CCCTCGGCGAATTCATGTAAACGTCAGTTTACAGCAATGTAAGGTCTTAC
CTGGTGGCTCAGGCGGTAAAGAATCTACCAGCAGTGCGGGAGACCTGGGT
TCTCTTCCCTGGGTTGGGAAGATAACTCTGGAGGAGGGCATGGTAACCTA
CTCCAGTATTCTTGCCTGGAGAATCCCCATGGACAGAGGAGCCTGGTCTC
AAAGAGTCGGACACGACTGAGAGACTAAGCACACACAGGGCAGCACACAG
CGAGCTGTTAATATGCATAGAATAATAAACTTGGAGGA
>010622CS0808183001
GCCCGAGCCCACGGCGCCCCCAGCCCTGGAGTGCTGGGCCCCCATGCCTC
TGAGCCCCAGCTGGCCCCTCCAGCCCGTGCCCTCGCCGCCCCCGCCGGGC
CCCCCGCCCCCGGGCCCCCCGGCCCCCGCTCACCACAGCGGGAACCCCAG
CGAGTGTCTCACGAGCAGTTCCGGGCTGCCCTGCAGCTGGTGGTGGACCC
TGGCGACCCCCGTTCCTACCTGGACAACTTCATCAAGATTGGCGAGGGCT
CCACCGGCATCGTGTGCATCGCTACTGTGCGCAGCTCCGGCAGGCTGGTG
GCCGTCAAGAAGATGGACCTGCGCAAGCAGCAGCGGCGGGAGCTGCTCTT
CAACGAGGTGGTGATCATGAGGGACTACCAGCATGAGAACGTGGTGGAGA
AGGTCCACAACAGCTACCTGGTTGGGGACGAGCTCTGGGTGGTGATGGAG
TTCCTGGAGGGAGGCGCCCTCACCGACATCGTCACGCACACCAGGATGAA
CGAGGAGCAGATCGCCGCCGTGTGCCTGGCCGTGCTGCAGGCTCTGTCTG
TGCTCCACGCCCAGGGAGTCAT
>010622CS0808179001
GGGCTGAAGTCCGGGCACGGTCGCTAGGGCTCGGCTCGAGGCCAGCGGCG
AGCTTTCTGCGCCTGCGCACTAGGAGGGGGTGCAGCTCTGGCGTTGCTGA
GGCGCGCCGCAGGCTTTGCTTCAGCTGGCTGGGGCGCTTCTGGCTGCCGT
GAGTCTGACCTGGAGTCCCTGTTGGGGCTTCTGGATGGCGTCCCGGGAGA
GGTGGGGCCTGGCGGAGGCCTATGATTTCTACAAAAGATTCGTAGAACTA
CTTCTATTTTTTATTTTAACGTGGAGCCAAGTCGGCATGTCCTAATTCTA
GACTTTAAAGCGCAGCGTCTTCCGTTGTGACTTCATTGGTTCCCAGCACC
CTGAGGCGTCCTGAGCGCACAAGCACCCCAATGAGCGAACGCCATC
>010622CS0808171001
GTTAAGGTTCTTTCAATTTCTTGGGTGAGGAGAGTGGTTTTATTTGTGTG
GGTGCTTTCACTTCGGATGGTGGTTTCCCTCTCTCATTAGCATCATCTTG
CAACCTTTGGCTGAACCACGTTGGATTCTTCTAATGGCTTCTCTCCAGCA
AAGGGGATATACGGCCATGTGCTTCTTTTTCAACGCCCAGTGCAGGTTCT
GCCTCTTCAGCCAAGGCACGGGCAGCTTTGACAAGAGAGGGAGGAGTTTC
TGATTTGACTTGTTCCACTGATGGGCCAGACACTGGTTTCTGGAGGCCTC
CTTCATAAGGTGTTTTGATTTCTTCCTGGCTGCCTTCTTTGCAAGGCCTG
GAAATTTCTGTGTTTGCTTTCTCCACTACCAAACTTTCACCCCCAACAAA
AGAAAGGGTCTGCTTCCCTTCTGCCTCACTTCTCTCCACATTTCCAGCTG
GAACTAAAGATTTTGGTTTGGGGGCCAGCTTTATGTCTTCAGAAGAGTAA
GTTTCAGTTGCTAAGGTCTCTACATTATC
>010622CS0808118001
GAACACGATGGCCATCTCGTGAGAGTTGGTGCCATGAGCCACTCTGGTTT
TGCAAATGAATGGGAAGGCCAGGCCATTCTCCTCCAGGAGTCTCATGGTG
TCATCCCCGCACAGGCTCGTGAGCTCCATGAAGGGTGGCGAGCAGATCCT
GTCATCTTTCATGTAGGCCTCGATCTTCCGGATGAGCTCATAGGACTTGG
ACCGGTCAAGCAGGGTCCTGATGGCAGGAAGAGGGTCCAGGACAATGGTC
TCCGGGTGGGCATCAATGTATTCCTGGAACCTGTGCACCAGCTCCAGGGC
CTGGCTGTCATTCTGATCAGCTTCGAGGATGACATCGGTCAGCTTGTGGA
TGATGACGTCCAGGGGGCCCTGCTCCTCGATCGGCCGGCTCAGGTTCAGC
TGCACGACTTCTATGCCTCGCTTCCTGCACAGCTCGGCGAAGGCCTGGAA
ATTCAGCTTCTTTATTTTCTTCTCGCTCAGCCAGTAGCCAACTCTCTTCC
CTTTCAGAAAGGTCTGCATCTTCCTCTTCGGGCGGGGAGCTCGGGTCCGG
AGGAAATCGCCCACAGGCCGAGTCTGGCGGCCCGGCGCGCGCCGCGAGCG
TGCGGGCACCTCCTCCCGGCGGCGGGGACGCGGAACGGGGCC
>010622CS0806411001
GGCACAAGGTGGGGCCGCGGGCGCCCGCATTCTGGCGTGCGCACAAGGGT
AGGGGGCAACGGTTAGCTGTCACCCTGAGGTGGGTGGCAGCAGGATGGCG
ACGGCCTCTGGGTCCTCGGACTTGGCTGGCTCCGGAGCGCCCTCGCCTGG
TGGGGGAGCCCAGGCGGCGGCAGCTGAGGAGGAGGAGCGAGAGGTGGTGC
GGGTCCGAGTCAAGAAATGTGAGAGCTTCTTGCCACTTGAGTTTCGCTCT
TTTGCTGTGGACCCCCAAATCACTTCGCTCGATGTGTTGCAACACATCCT
CATCCGAGCCTTTGACTTGAATGGGAAGAAGAACTTTGGTATCAAGCTAC
CTGGGCCCGAGATCGGATGGGGCAAGGAAAGATACCTGTCACTCT
>010622CS0806404001
GCTTCTTCCAAGAAAAAAGAAAGGCAAATCTTCTTTCAGGACAAAGTTAC
ACAGCCCGCACCACCTCATCCTCTAGGTCACCTCCCTAGTGTGACCTGGA
ATTTCCCTGCTGTTTAGCCAACCCCACTGTTCCCATCTGTGTGCACTTTC
TCAAGACTCACAAAGTTCACAAACTTTATAGAGAGACAAACCCCAGGGAG
ATGGTTCTTGCTCCAGTTTCATCCTAAATGCTAAAAGAAATGATCAGGCT
TCTCATTATTTATGTAGGGGTTCCCTTCAGCTGAGTGGACCAGAGATGCA
GCTTTGAAGAGGTCAGATTCTTGCCTTAATATCCTAGGCCTGAATGTTGG
TCTGATGGACTGCTGAATTAAGTCCTTGCAAGCTCTT
>010622CS0806396001
GCACAAACGAGCATCTATCCAATGCTGACCCCTCAGCACCAACCCTCTCT
CAGGGTGCCCCCCAGAGGGATGGGGTGAAGGGAGATGTGAAGACCTTCAA
GAACCTTTTTGAGACCCTTCCCCTGGACAGTATCGGGCAGGGGGAAGCTT
TGGCCCCTGGGAGCATATGCAGAGCAGAAGGAACTGATTCTGCCGGGCAG
TCCCAGGACACAGGGTCCCCAGTGTACGCCATGCAGGATGGCAAAGGTCA
CCTCCATGCCCTGACCTCCGTCAGCAGAGAACAGGTAGTCGGAGGTGACG
TGCAGGGTTACAAGTGGATGTTTGAGACACAGCCCCTAGACCGACTAGGC
CGAAGCCCCAGTACCGTCGATGTGGTGCGG
>010622CS0805895002
GGAGACAGAAAAGCAAGTAGGTTGCGTGCAAGTTCCATAATAGGGTGCTG
AAAAAACTGCAGAGGAGAGGACATTCAATTTGACCTGGACAGGTTGGAGG
TATGGGAACAAGCTTCACAGAAGAAGTGACATTTGAACTGAGTTCCAACG
GCTCTGGGGATGATGCTTTCCAAGCAGAGGAATCAGCACAAGCACAGAGG
TGTGAGAAGCAGTGAGCTGTTTGTTCCTCGCAGGGCCCTGCTTAGTGGCC
CAAACAGGACACAAGGAAAGAGATTGTTCTGAAGACAGTGCTCCAGGGGC
GTGGACAGACTGCAAGGCACTGGGAACTTCAGATGGTCTGGAAGATTCTC
TTGGACGGTCTTGGGCATCTCTGAGAGCGTGGGATGGACCCACTGGGACA
GAATGAGTTAGGAAACCCTNCTCACGAGCC
>010622CS0805734001
GCCGCCCCCTCCCCCGACCCGGGAAGAGAAAACCCTGGTTAAGCCCCCTC
ACAGGCCAACAGAACAGGTGGGTGCAGGTGAGCGCCCCCGGCCCCCACCC
CAGGTGGGTCAGAGGCGAGGGCTCGGGTCAGCCCTTCCCCATCGCGGGCT
TGACATGGAGACCCCGAGTTGAGACGGAGGAGGCACCTAGAAGGAGGGCA
TGAACCTGGGGGTTGCCACAAAAACAGACCGGAGAGGAAGAGAAGGCCCA
TTTGTCCCACCACCCATTCTCCTGCCAAGCTCCTACCTTTCTGGAAGCCC
TGAACCCTAGCTCTGAGCTGAGCAGGTGAAGTGGACCCCAGGGAAGGAAG
CCAGAGAGACAAGAAGCTGACAGAGATAAGGGAGACAGTCACAGCAGAGG
CACAAA
>010622CS0805732001
GACAGGGTCCCCAGGCTGGCCCGGCTGCCCTTCCGGGAAGACTGTCGGAA
CAGGGCAGCACCAGCATCTTCATCGGAGGAGTTGTCATCAAAAGAGCCCA
GGATGAAGTTGGTCATCAGCTGTCTCTTGATGTGTGCCTGCTTCCTGTCT
TCTCTGGAGAGGGTTCTGGCTCGCTGGCCCTGGGGCCTGGCTGGCGCGGA
CAGGTCATTGGTATTTGGGATCTCCGGGCCTTCAGTCTCTGACCCGTTGG
CTTGGCGTGCTGGGGAGGCATCATCAGACGAGAGGGGGTTTCCTTGGGGA
TTCTGTGGCAGAGGTGATTGGGAGGGCCTCTGCTGGCAGGTGTCTTGGGG
TCCTTTGTGGGAGGCCAGCTCAGCCTGGCTAGGGGTCTTTGGCAGAGGGC
TGCTGTTGCAGTCTTCCTGCGGTGGCTCCTGGGATCCCTCTGAGGCTGGA
ATCGGCTCCTGACTCGGGGTGAAGCTCACTTTCCGTTTACTCTTGGTGAC
TTGCTTGGAGTCTGACATTTTCCCTCAGCTTTTTAATTGGGAAAAGGTCA
GGCAGGAGAAAATCAGACAAGATAGAAAAAGAAGCAGGATCATTCAGAAA
ATCACTTATCTCTGCCTCTTTCCTTTCCCCATGTCCTTTCAACTGGGCAT
CCAGGCTGAATTTTCCAGGTTCACTTTTTGCCGAGC
>010622CS0805251001
GACGGCACAGCAGAGAGTAGTGTATAGCCGGCAATGACCGATCGGTTCAC
CAGCGGGCGGGTGAAGCTGGGGGCCTCAGAGAAGTCCAGGGCCTTGTGAC
TTGGGCAACTCATACGTGATGCCTGGTCTGGGGATAAGGACCGGCTCCTT
GGTGGTGGCGGCTGTGTCGCTGGGCCCCACTGTGTTATGGCTGAAGACCC
GGAAGTAGTAGCTGTTGCCGATGATGAGCTCCGACACGACGCAGTGGGTG
TGGCGGTAATGCTCCAGGACGGTGAACCACTCCATGGTCTTCTTGTCGGC
CTTCTGAACCGTGTACCCCCAGAGCTCTGTGTTCCCATCATCTTGGGGTG
GCTTCCACTCCAGAGCCACATTGAACCCCCACGCCTCTGCGACCTGGATA
TCCTGGGGCGGACTTGGCTTGTCAACGACCTGCAGCACCAGCTGGGCCTT
GTCCTCCATGTCCTCCACACGCAGCGTCACCTGGTAGGTGCCCGAGTGGG
CGCGGTGCGCCGCCCGGATGAACAGGATGGTGTCCGTGGGGCTGTTGCGG
ATGCTCACCTCCTCGCCCGCCAGCGGCTGCCCCTCCTTGGTCCAGGTCAC
CTGAGGCCGGGGCTTGCCCTGGAAAGGAATGAGGAGGTTCACGGGCTCCC
CGACCTTCTTCTGGATGGTCTGGCGAAGGTGTCTGGGCAGCTGCAGCCGA
GGCCGCTGCAGCAACTCCTGCACCGTCACAGGCTCCTTGGTGGTGACGGG
GGGTCCAGCCCCCGCCAAATTGTGCGCCCGCACACGGAAGAGCACGCGGG
CGCCAGTGGGCAGGTCCTTCACCAGCAGTGAAGTGCGCTCTATCAGCCCT
GGCAGGGCAGACACCCACGCCGAGCCGGAGCCCTCCCGGCGGTACTCCAC
GCTGTAGCCGTCCAGGCCTCCGGCTCCCGCGCGCTCCGGGGGCCTCCACT
TGAGGGAGACGGTGGTGTCGGAGATGTCCTCCACCGCCAGGTGTGTGGGC
TCACTGGGCGGGCCGATGGGCATGAAGGGCTGGGAGGCAGGGCTGGGCCT
GGC
>010622CS0805237001
GGGCAGGGGCGGGGCCAGGGGTGCTGTAGCAGGCGACGCCGGGAATTCTG
GATCCCGAGAGCAGTTGTAAAGAAAGCGCCAAAAGAGGCGCAAAGGCAAA
GTGACTGACTTGCCCTATGCTTTGCTCCCCAGGGTGGTGTTAGCACAGAC
AGGTATCTTTTGGATAATCCTGATGTTGTCAGAGGAAAATCTGTGTTAGA
TATTGGGAGTGGATGTGGAGCTACAGCCATTGCTGCTAAGATGAGTGGAG
CCTTAAGGATCTTGGCCAATGACATAGACCCTATTGCAGGAATGGCTATT
ACACTAAATTGTGAGTTGAACCAACTGAATCCTTTTCCCATTTTAATCAA
AAACATTTTGGATTTGGAACAAGATAAGTGGGACATTGNTGNCCTTGGAA
ATATGTTTATGATGAAGACCTTGCAGACAGTCTGCTTNATGGCTGAANAC
TGCTTTGAGACCCACAGAACTCAAGTACTGATTGGTGACCCTGGCGACCC
CAATTCACTGGCATAGCATTCACATCACTGCCAAAGTACAGAATATTCAC
TTC
>010622CS0803971002
GCGGAGGCAGTCAGAGATGAGGCCTCCCTGGTCACTCTGTGAACTTCAGC
TTTACCCTGAGGGAGAGAGATGCCACCCGAGGGGTCTGAGCAAACGAGAA
ATACGATGGGACTTCCTTTGGCCCCCATGAAAACAGACTGTATGGGGCAA
GTGAGGGAGCCCCGATTCCAGTTCAAAGGCAGTTTTAACAGCCCAGGTGT
CTGCGGCTTGATCGTCCCTCAGGAAGACATGCCATTCTGTGACTCTGGCA
TCTGTCCGGACATCATCATGAACCCCCATGGCTTCCCATCTCGAATGACG
GTGGGAAAGCTAATCGAGCTGTTGGCAGGCAAGGCCGGCGTGTTAGATGG
CAAGATTCCACTATGGCACCCGCGTTTGGAGGCAGTAAAAGTGAAAGATG
TGTGTGAGGACCTCGTCCGCCATGGTTATAACTACTTANGGAAAGACTAC
GTTACATCCTGGCATCACAGGTGAGCCCTTGGAAGCGTACATCTATTTTG
GCCCTGTGTACTATCAGAAACTGAAACACATGGTGCTTGATAAGATGCAT
GCCCGGGACCCGGGGCACCACGTAGCTGTCCTTACCAGGCATGCCCAC
>010622CS0803859001
AGTTCCGTGTCACAGAGACACTACCCGTGTTCTCATTGATTCTGAAAATT
CCTTTAGGCTCTTGATCCACTCCCTTTCCAGTGAGCCGGAACTTGGACCC
TTCCGGTCTGTCACTATCGGACTACCTTGCCAACATCTCTCGGGAAAGGT
TGTCTCTGATTCTCTGGAATTAAAATGGGAGATACCACAATGGACCTCTT
TTGTCTTGGGACAGGAGAAGTTCTTGCAAATTTAAATATATCCTGCAAGG
AGCCCTGGATGTCTTTCCCTCCAACAATCACAAGTTCCGCCATGTCTTCT
GCATGGGGAGTCCGGGCGTGGACGAATAGAGTCTTGCCCACCGCAGTTAT
GTTCCTCAGGGCGACTAAGCTGCCGTCGGTGTTCACCCTGAAGTATGGGC
TTGAGACCTCATAGTGCAGCTTGTCATTTCCCTTGCAGTCACTGAAGGTC
AAGTTTAAAATCGCCTGGTCCTCAATGAATTCAGCTGGCTGATCGATATG
GAACACTTTCTGCTGAAATCCAGGAGTGCAGTCCAAATCTTCTGCAGATG
TTAGCAGCAGCACCTGGGACAGGAGAACGCACAGGACGAGCGGAGTTGCC
GGCTGCATTTTGCCCGACTAGAAGCGCCCGGCGGCGTTTTCATTCATGCT
C
>010622CS0803557001
GCCCACGCGTCCGATTTAGAGGAACTTTTAGACACTGAGCAGAGTGGAAT
GAACAAGGTGGCTCCGTGGTTTGGGCAACAAAATGAAGTTCCTCCACAAG
AAGAATTAAGCCCCTTCCCCAGACAGAGCCCAGTGCCTTGCAGAGCCTGG
GGAGGGGACCCAGCCTTGGACCCTTGGGCTGCTGTGGCCGCTCTGCCTCC
ACAGACCCCACCCTCCAAGCCAGCCCACCTCTGCCTTCACGACATCCCAG
GATACTGTTTGTAAATAATCTGCTGTAAGCTTTCTTATGTTTTTGTAACA
AGCAAAGAGAATCTGGTAAATATTTGTATATTCCCAAGGGGCTGGGTGCT
TTCCTGCCCTGCCTGAGCATGGATGAAGTTTTGCTGGGTGCTGGTGACTG
GCCAATTATGTGCAGCTGACTGTCTCAGCCGAACCACTGATCTTCCCCTG
GAGGCTCCTGGCCTGCCTGCCTGCCTGCCTGCGGCCCCTGCTGCCAGTCT
CGGGCCCTGGAGAGCACATGCTGTCTTGTCATGTATGAGACTTTTTAAAA
AAAATCTTAGAGTTTCTATTTTTTTCTAGTAGTCCCCCTCCCCTAAGCGT
CTGTTTGGAAAGGCAAAGGCCAATCAGTCCCCATTTGCAGCATGGTACCA
GGCTCTCGGGCCTGGCCTTCTCTTCTTTCTCCCACCTTTGTGATGGTCAG
TGAGGCATGGGAAGCCCACCCTCCAGCTCTGCTAGTGTCCTCCAGGCCCA
GCTCCCAGTCAGTGGTGGCCATGATGCGGTACAGGGCATCCCTCCTTCCC
ACCATCTACGGGTGTTCTCAATAAACAGTGTATAGTTGTTTGGCGCAAAA
AAAAAAAAAAAAAAAAAAAAAAAAAAAAAA
>010622CS0803338001
GGGGGCCGCCGGCGGGGCTGGCGGGCGGGGGGCTTCCTGCGGGCCCCGGG
GGCGCCGGCGGGCGCGGCGGGCCGGGCAGGGGAGAGGGGCGCCGGATCCT
GCCCCAGAAGCCGGTACTTCCACACCAGGGATGAGGCGTTCCTGTCTTAG
TCAGGAACCCAGGCCACAAGGGCAGGAGGCCGGATTATGAAGAGCTTGAC
TCAGACTCAGAAGACCTAGACCCTGACCCGGAAGAGCTGGACCCGGCTTC
CGAAAAGCAGGAGCCTGAGCCGGAAGACCTCCACACTGTCTCTGAGGACG
TGGACCCCAGCTATGAAGATCTGGAGCCTGTCTCCGAGGCTCTGGATGCG
GAGGCGGATGCTCCAGGCTCCATCTCGGGGATCCGTGACTCCGACCCCCA
AGATCTCGACCCCCTGTCTTCAAGTTTCGACGACCCCGATGTCATCGGCC
CGGTTCCCCTGATCCTCGACCCTAACAGCGACACCCTCAGTCCCACTGCC
TCCCCAGACCTGGACTCCCTCTCCTCCGACCTCCCTGCCACCCCTGAGGT
CCTGACCGCTGCCCCCGCGGTGCTCCCTGCACCTGCCAGCCCGCCCCGGC
CCTTCTCCTGCCCCGACTGCGGGCGAGCCTTCCGCCGCAGCTCGGGGCTG
AGCCAGCACCGGCCGCACGCACAGCGGCGAGAAGCCCTACCGCTGCCCCG
ACTGCGGCAAATCATTCAGCCACGGCGCCACGCTGGCGCAGCACCGGGGC
ATCCACACTGGCGCGCGGCCCTACCAGTGCGCCGCATGCGGCAAGGCCTT
CGGTTGGCGCTCCACACTGCTCAAGCACCGCAGCAGCCACAGTGGCGAGA
AGCCTCACCATTGCCCGGTGTGTGGCAAAGCCTTCGGCCATGGCTCGCTG
CTGGCGCAGCACCTGCGCACGCACGGCGGCCCGCGGCCGCACAAGTGCCC
GGTGTGCGCCAAGGGCTTCGGGCAGGGCTCGGCGCTGCTGAAGCACCTGC
GCACACACACGGGTGAGAGGCCGTACCCATGCCCGCAATGTGGCAAGGCC
TTCGGGCAGAGCTCGGCGCTGCTGCAGCACCAGCGCACGCACACGGCCGA
GCGCCCCTACCGCTGTCCCCACTGCGGCAAGGCCTTTGGCCAGAGCTCCA
ACCTGCAGCATCACCTGCGCACGCACACGGGCGAGCGGCCCTACGCCTGC
CCCCACTGCTCCAAGGCCTTTGGGCAGAGCTCCGCGTTGCTGCAGCACCT
ACATGTGCATTCGGGCGAGCGCCCCTACCGCTGCCAGCTCTGCGGCAAGG
CCTTCGGCCAAGCCTCTAGCCTCACCAAGCACAAGCGCGTGCACGAGGGT
GCGGCTGCAGCTGCGGCTGCCGCCGCTGCCGCTGCCGGCCTGGGCCTCAG
CCCCGCTTCGATGCTAAGGCCAGGGCAGGCCTCCCTCCTGGGTCCGGATG
CTGTCTCAGTGCTCAGCCCTGGCCCTAGCTCTGGCCTTGACCGTGATCCT
GGCTCTGGGCTGGGCTCCCTCCCCAATCCCAACCTCAAACCCACCAGTGG
CTCTGGATCTAGCCCCAGCCCTGATTCTGCCCTGTCTTCTGACCCTAAGC
CTGGGCACAATGCCAATTCCGACCTCCTGGCTAGCCCTGACCACAGATCT
GGTCCCAGCCCCGACACAGATCCTGTGCCCAGCCCTGACTCCAACTCCAA
GTCCCACCCTGACCCTGGCTCTCCCATCTGTGACACTGTCAGCCCAGCCC
TCCCTACGGGCGAGAGTCCCAGGTGGGTGCAGGAGCAAGAAGCCCTGCTT
GGGCCTGATGGCTAAAGGGTGTGCTGGCACCCACAGGTGCCTGGGAAAGC
GTGTGTTGTGCAGTTAGTAAAATCTTCCCACT
>010622CS0803294001
GACACTCCGAGCTTCACCTCCTGCAGCTCTTCTCACAGCCCCCCGGGCCC
TTCCCGGGCCGACTGGGGCAACGGCCGGGACTCGTGGGAGCACTCTCCCT
ACGCCAGGAGGGAGAACGGGGAGGACAAGAGGGATAGGATGGACACGTGG
GCGCATGATCGCAAGCACTACCCCCGGCAACTAGACAAAGCCGAGTTAGA
CGAGCGACTGGAAGTGGGGAGGGGCTACAGAGAAAAGCACCCGAGGTCTG
GGTCCCCCAACCCGCTCCACTCCGCGTCCGGCTACAAAAGCCGGGAAGAC
GGCTACCACCGGAAAGAGTCCAAGGGCAAATCGGACAAGTACCTGAAGCC
GCAGCAGGATGCTCCGGGGAGGTCCAGGAGGAAAGATGAGGCCAGGCTGC
GAGAAGGCAGGCACCCCCACGCGGACGACGCGGGCAGGGAAGACGGCCTG
GAGCCCAAGGGCACCAAGTCCAAACAGAGTGAGAAAAACAGAGCCAAGAG
ATCTGATCGAGACCAAGAAGGAGCTGATGACAGAAA
>010622CS0802520001
GCTACGGAGAAAGCTCGCAGAGCTGCAGGTGTATCAGAAGATTCTAGGTT
TGCAGTCTACCCCAGTGTGGTGTAACTGGCAGGCCCTGAGGAACTGTTGT
GCTGAGGACCCATCGACTGTCATGAACCTGATTCTGGAAGCCAAGGAGTA
TGAGCTGTGTGAGGAGTGGGGCTGCCTCTACCCTATTCCAAGAGAACATT
TAATCAACCTACATCAGAAGCATCTCCTCCACCTTCTAGAAAGAGGAGAT
CATGAAAAGGCTCTGCAGCTTCTACAAAGAATTCCCGACCCCACCATGTG
CCTTGAGGTCACAGAGCAGTCCCTCGACCAGCACCCTAGCTTGGCCACTT
CTCACTTCTTGGCCAACTACCTCACCACCCACTTCTATGGAGAACTGACT
GCTGACCGACACCGTGAAATCCAGGCACTGTACATGGGATCCAAGGTGCT
GCTGACCCTGCCCGAGCAGCACCGGGCCAGCTACGCCCACCTGTCCTCCA
GCCCCCTGCTCATGCTGGAGCAGCTGCTCATGAACATGAAGGTGGATTGG
GCCGCTGTGGCCGTGCA
>010622CS0802093001
GAGGGGACAAAAGTATTGATAGTGGAACTGTTCAAACTCGGGGGTCTGGC
GGATATCGCGGAAAAAGGCAATGTCAAGGTCAGACTCAGTAAGGATGATC
AGGAGGAGGAGCAAAACAAAGAGGAGTCCCATGGTCACAAGGAGCAAACG
GAGGACACTTAAAACAAACTTATTCACCTGTTCCTCCTCCGGCCTGCCGT
GCCCCTGACACAGGGCCCTCAGCTCGCCCCCAAGGGCCTCCAGCTCGGCA
GCAGTCGGGGTGCTGGCCTCAGACTCCTTCTCCTCCTCGATGCTGCAGGT
CGCCCCGTTGATCTGCCGGGAGACCAGCATCAGCTCTAGGCTTGTGCTTC
GGCCACAAGGGGTGGGCAAGCACCCTGTCCGCAAGGGCTTGTAAGCTTCG
TCCGCGATCACGGCGACTCGCTCGTTGCTGTCTGCCCGGCCGCTTCTCGC
GTGAGGCAGGAACGTGTCCCCGTGGGAGGAGGCACGTACTGGGGTGGAGT
GGGCGCTGTCCCGCAGGGACTCGAGGCCTTGGAGGTGCTCCAGCTGATCG
CCTTGCCTGGAGTCGGCTCCCAGTGGGCTGGGGGGCACAGCGGTCAGGAG
CCTCCCCTGAAGCCGGGGCCCCAGCCTCAGGATGCGCACGCTCAGGGGCC
GGAGGCAGTGATTAGTCAGCCGGAGCTGAACTCGGACTCGCGTGTGAATC
TTAATCAGGCTTTTCCCCATGGTGGCCCAGGAAGGCAGGCACGTCTTCAG
TGGAAACCAGCTGGTCTCCTCATGGGACCGGCCAGGAAGAGAAGGTACAG
GGGGTCACGGAAGGAAACCCAACCAGGGACGCAGGCTTTTCCT
>010622CS0801706003
GAGGCAACCGGGGCAGGAGCTCTTGCCCCTGATGCCCCTCAAGGCCTCGT
TTCTCCCAGACCCAGAGGCCCGGCTAGCATCTCATCTCGGGACCCCTGAA
CTGGGCTCAAGGCTGGGCAGAGCCCTGCAGCTTGCAGCCGATGGCACCGT
CATGAACACCTTCGCTCACAAGTGCCAGCTGCCTGAGGACGTGGACCCCA
CTTCGGTGACCTCGGCCCTGCGGGAGGACGGCAGCCTCACCATCCGGGCC
CGGCGCCAGCCCCCCACGGAGCACGTGCAGCAGACCTTCCGGACGGAGAT
CAAGATCTGAGGCCGGCCCTGCCCCACCCCCAACTACCCCGTGTCCTGTT
CTCCCCGCTGGCCAGCCAGAGTGGCTCTCCTGATCCCCTCGTGACAGCGC
TGGGGACATCTCAGCCCAGGTTCCGGGCCCTGACACCCCACCCCACCCCA
GACCCCAAGTGGGTCATCCACACCCCCAAATGAGGGCTTCTGCTCTACCC
AGGGCAGGTCAAGGACCCCCCACCTCACTCGTGACCCCCAGATTGCAGAT
GCAGCCTTAATCCAGAAGAAAAGGTTTGGGATGGGAACAGGAGATCCAAA
GAACCCGGTTTGGAGAAGGGGCTTGGGACAGGCAATCTGGGCAA
>010622CS0801343007
GCAGAGCTCCAGGGGTCCTGGCTCTGACATCCCGCCCAGAGGTAACCGTG
TCAGACCACAGGAAGCTGACCCTCTCCCATGGCAGGCAGCCCCTAGGACC
CTCCCCTCCGGGGCTATGGTGTGTCTGCTCTTGGGTGGGGGTGGCCCGGC
TGGCTGAGGCACACGGTGGCGACAGGCCATGCCGTCCCATGACTTTGAGG
TGAGCGGTGCTGCCGTCTCTGACACCCACCCCATTCCCTTGTGTCTCCTT
GTCGCTGCCGCAGCGTGAGCTCAGTGTCAGGTAAGAGTTCCCACACCTGT
CTGCACAGATGGAGGCATTTCCAACATCCACAGGGAGCTCGGAGTCTGGG
CTGTCCCCTCCCACCATGCCCACCCTCTGTGGTGGCCCTGCCCCAGGCAC
AGAAGGGGTGGTGTGGTGGCTCCCACACTGCTTCTACCTGCCCTTGCCAG
GTAATTCA
>010622CS0801203003
GCCCAAAGTGACCTGTATACTGATAGACATGGGGGGCACAGTTGCTTGAG
GCGTGGCCTCTGTGGGCACTGACTCAGACGAGGCATGTGAAGTAGGTGTG
AGAGTAGAGCTGTGCTCCTCCGTGTGGGACTCCGGTGTGGTTGGGGCTCC
TGTGGGCTCGGTGCTGGTCTCAGCAGAGCTGTGGCTGGTGCTGATGGAGG
CAGATGGAACCTCAGGTGGTGAGGTTGACGGGGGTAAGGGCGATGAGGCT
GGCGCTTGAGGGGACCTCGTGCCGAATTCGGCACGAGGTTGAGATCTACA
CAGACATGGGCCGCTTCACCATCGCGGCCAAGCACCACATCTCCATCGCC
GAGATCTACCAGACGGAGCTGGTGGACATTGAGAAGGCCATCGCCCACTA
CGAGCAGTCCGCAGACTACTACAAAGGCGAGGAGTCCAACAGC
>010622CS0801139001
TCAAGAGGCTGGCTCCGGCCACGCGGGCTGAGAAGGTGATGGTGCCACCC
ACGGTCACCTCGCCGTCCTGTGGCCTCATCACAAAGAGGCCGATGGGGTC
GCCAGGGGCACTGGGGCCCTCAGGGGCCGCTGAGCTGGACTCTTCGGGAC
TGGGGGCGCCTGCTTCCACCTCAGGGGCAGAGGTCGGGGCCTCTCCCGGG
GCTCCAGGGGCCTCGGTGGGGGCGGGAGCAGGGGCTGACACAGGCTCCGC
TTTCCCTGCGTCTACAACCTTGAGGTCAAACTTGACCTTGGAGGAGCCAG
CGATGACCGCGTAGGAGCCCTGGTCGGCGGGACCCACATCCCGCACGGTC
AGCGTGTGCCGCGTGCCCTCGGCTGCCAGGCTGTATTTGTCGCTGGCACT
GATGTCGCTGCCCGCCCGCTGCCAGCGCACCTTCAGTCCTGCCCGCTCTG
TCTCGGCCTCGAACACAGCAGAGCTGCCGGCGGCCACCTCTGCGGACCGT
GGCTTCTTGCTGAAGGCGGAGACTGGTTTCTTCCCTGGCTCGGGCATCTT
GAGAGAGGTCACAGCAGGAACCAAGCAGGCACGGGCGCCGGC
>010622CS0800117005
GAGTTCCGGCGGGCTGGGAGCGCCTGTTGGGACACAGCCGAAGAAACCCA
GCAGGTGGGCCGGGGACTCTGGGCAAGAGGCTGGGAGACTTGATCAGGTT
ACCAGATACGAGACTCCCAGTGGCTTGATATCAGAGGCCCCCGATGAGAA
ACTTTTCTTCGTGGACACTGGCTTCAAGGATAAAGAACTGAACAAGAAGA
GGACCAAAGGCCAGAAGAGGTCACTGCTTCTCAAGAAGCCCCTCCGGAGC
GACCTCATCCTAGAGAACACCTCCAAGGTCCCTGTTCCCAAAGACGTCCT
CGCCCACCAGGTTCCCAACGCCAGGAAGCTCAAGCGGAAGGAGCAGCTAT
GGGAGAGGCTGGCGAAGCAGGGCAAGCTGCCCGGGGAGACCCGCTGGACC
GGCCCTTGGAGGGCGCAAGCCATGAGTTTTTCCTGGAACACACCAACGAA
GCCACAAGCCGTGAAGCCTTGGGCCCCAAGCATCTGCACACCAAGCCCTC
TCGGGTACCTGCCGTGGAGGTGACACCCGCGGGAGCCTCGTACAACCCAC
CTTTGAGGACCACCAGAACCTGCTCTGGGCGGGCCCACGAGGTGGAG
>010622CS0800112006
GAGAGAGAACANGGTCCCAGGGGCCTTCAAGGTCACTCCGGACGCTCCCT
CCCTGACCGTCCAAGAGCTCCTTGCCCCCAGGGATCTGCCTCCCTCAGCT
CCTGGCCTGAGACCCAACATGGCGGACCGGAGCGGCGGCAGTACGGCAGG
GGACACGGGCCCCGCGCCCCCTGCCTGTCCGACGCCGCTCGTCTGCCAAC
TACCGCGCCTACGCTACGGAGCAGCACCCAAGAAAAGTTAGAGCTCCGCC
TCAAGGAACGAGCTGAAGCCATGCTGCAGATTGCAAGACGCTCGTGGGAC
AAGGTGGATGAGGAGAGATACGACGTGGAGGCGAAAGTCACTAAGAACAT
CACTGAGATTGCAGATCTGAACCAGAAGATCTTTGACCTTCGGGGCAAGT
TTAAGCGGCCCACTCTGCGTAGAGTGCGGATCTCTGCAGATGCCATGATG
CAGGCACTGCTGGGTGCCACGGCTAAGGAGCCGCACGCCTTAGACCTGAG
GGCCCACCTCAAGCAGGTGAAGAAGGAGGACACGGAGAAGGAAAACCGAG
AGGTGGGAGACTGGCGCAAGAACATTGACCCCGTTGAGTGGAATGGAAAG
GCCGCAAGAAGAAGTTTGAGGGCTGAGCTGACTGCCCTCTGCCTTGACCC
TGGCCTCGAGGATGACCCCGAGGAATAAAGCTTCTCTCTGAA
>010622CS0800112003
CCTCCTGGGACCGAGTTTTTTTTTTTTTAAAATCAGAGAGAAGCTTTATT
CCTCGGGGTCATCCTCGAAGGCCAGGGTCAAGGCAGAGGGCAGTCAGCTC
AGCCCTCAAACTTCTTCTTGCGGGCCTTCCATTCCACTCAACGCGTCAAT
GTTCTTGCGCCAGTCTCCCACCTCTCGGTTTTCCTTCTCCGTGTCCTCCT
TCTTCACCTGCTTGAGGTGGGCCCTCAGGTCTAAGGTCTCCTTAGCCCTG
GCACCCAGCAGTGCCTGCATCATGGCATCTGCAGAGATCCGCACTCTACG
CAGAGTGGGCCGCTTAAACTTGCCCCGAAGGTCAAAGATCTTCTGGTTCA
GATCTGCAATCTCAGTGATGTTCTTAGTGACTTTCGCCTCCACGTCGTAT
CTCTCCTCATCCACCTTGTCCACACGAGCGTGGAGCTGTCGGCACAAGTC
CTGGAGCTCCGCGAAGCCCAGCCCGGCCAACTCCAGAGGCTGGCACCGTG
TGCTCAGAGCGCGCCCCTTCTCTCCTCGCCGCTCCTCAGCCTCCCGCTCC
AGTTCCTGCTTTGCAATCTGCAGCATCAGGGTCTTCAGCTGCAGTTTCCT
TGAGGCGGAGATCTTAGACTTTTTCTTGGCGTGCGGCTCCGTAGCGTAGG
CGCGGTAGTTGGCAGACGAGCGGCGTCGGACAGGAGGGGGCGCGGGGACC
GTGTCCCCTGCCGTACTGCCGCCGCTCCGGTCCGCCATGCTGGGTCTCAG
GCCAGGAGCTGAGGGAGGCAGAACCCTGGGGGCAAGGAGCTCTTGGACGG
TCAGGGAGGGAGCGTCCGGAGTGACCTTGAAGGCCCCTGGGACTTGTCTC
GTCCGGTCTGCTCCAACCTCACTCGTGCC
>010622CS0800112001
TGCGTGCAGGGTGTGGACAGTCGGAGCAGGAGAAGGTAGGTCAGGAGCAG
CTGGTGAGGAGTAGGTCCTGGAGAAGGAGGCGCCATTCTACTTCCAGCGC
CCCGTGACCTTGGCCTTCCCTCGAGTCTTGGAGACTTTCTGGTTGTCATT
GATCCTGTTTCGGAGAACATTGATCTCGTATTTCTGCTGCTTGAACTTCT
CTTGCAGGTCGAACTTCTCCGCCTCCAGGTCGTAGATGTTCTGCCACAGC
TCCTTGGCCTTCTCCCTCAGCTGGTCTTCGTTCAGGTGGTCGATGGCCAG
CACCTTCCTCCGCTCGGCCAGAATCTTCTTCTTCTTCTCCCGCTCGGTCT
GTCTCTTCCCACTTTTACGCTCTGTCTGGGCCTTCTGGATGTAGCCGCCG
AAGTGCATCATGTTGGACAGAGCCTTCTTCTTGCGCGCCTCGTCCTCCGC
CTTCCTGCGGCTCTCCTCCTCCTCTCGGCGGGCTCGCTCCTCCGCCAGGC
GCGTCTGCCGCTCCTTCTCGCGCTCCGCGCGGATGCGCTGCTGCTCCGCG
CGTTCTGCCCGCCGCTTCTCGATCCTGTCTTTGAGGGAGACCAGCTCCTC
CTCCTCCTTCTTGCGGTTCTCGAAATGCGCCTCGATCAGTGTCTGCAGCT
CGTTGAGGTCCTTCTCCATGCGCTTCCGGTGTATGTCATCGAAGTCCACC
CTCTCTCCATCAGGGATCTTGGGCGGCACCAAGTTGGGCATGAAGGGCCT
GGGCTTGGGCTTGAACTCCTCCACCGGGCCATCTTCAGCCTCTCTACCTT
CCTCTTCTTCTCCATCTTCTGCGGTGCAGGGCTCCCCAGCCTCAGCCTCG
CCTCCAGCCTCCTCTTCCACTGCCTCCTCGTGCTCTTCCTGCTCCTCATA
CTCCTCCACGGCCTCTTCCACGTCCGACATGGCCTCCTCTTCCTTCCAGA
ACAGGAGCTGCCAACGGGTCTTGTGGTGTCTGCTCCACCTGCGCGGGCTC
>010622CS0801340001
CTGGATACTCCTCACCCAGTGACTTTCGTGCCTCCACCATCCTTACGATT
TCAGGGTCTGGAAGAGCTCCTGGGCACCAGGCGTCCCTTTCCCTGTATCC
ACTCCAATAGGCTCTCTCATCCACCTGTGGTTGCCTGTTAGGTACGGCGG
CCTCATCCTTGGATTTCATGTCCCAGTGAAAAACCGACTTAAACCGTTCA
CCATCCTCCTGGCCACCGATCCCACAAATGGCCTCTGGAGGTTTCCGCAC
ATTTAGATTTAATGGAGTGTAATAGACACTTGTAAAAGTGTTGTTCTTGG
GGTTATGGGCGTGACAGTATGGCTTTTTCTGGTAACTCACAAAGTTATTC
ACTGATAGCATCATCTTGCAAACTTCACAGTGAAAACAAGCTTTGTGCCA
TATCTGGTCTAGACAGTTGATCTTCTCAGCAGGGTACACCCCGTACCCAC
ACCTAGAACAAGCCTGCACATTCATCGTGAAGTCTGAAGAGAGAAGACCA
AGATCGGTAACAGGCAAGAAATCCAAAGAGAAGCCACCGTCTGGTTGTTC
AAGCCTCCAAAGTCCTGACTCCTATTAAATTCCTGTGGGCACCTTGACCG
TTCAGTATCCAACTTCCACTCTCCTCTGCCGACGTTCTGGTTTGAAGTCG
GTGCC
>010622CS0841808001
CGGTAGGCGGGCTTACTTACCTTCGGCCATTGTACACCGCGGCAAGCCAA
CTTGTAGGGGTTGATGGTGACGCAGAAGAGGCCCGAGTAGGTATAGATCA
TCCAGGAGGCATAGCGCTCCTTGAGGTTGTAGAGCACTGCAGGCTCGTGC
AGGAAGGTCAGCATGGCCATGTCCTCGATCTTGTCGAACTTGGGTGGGTT
TTGCTGCAACACCTGGTCCTCCTTCACGGTCACTGTCTTGCCATGTTCTG
TCTCGGCGGTGACTTTGCCACCCTCTCGAGACAAAATTGTGGCCTTGACA
AACTCCTCTTTGTCATCAGGCACAAAGACGTCCTTCTTGAGGTCGAAAGG
CCTGGTCTGGGCTTCCAGCCGCTCCTTCTCTGACTTGCGCAGGTAGGGGG
CGGCCTCCCCAAACGCGGCCATCTCCGCGTCCACCATGGCTGCGGCTTGG
CTTCTCAAACGCGCCTTCGAGAGGAAAGGGGCTCAAGGTGGCAGGGGCCT
GAGAGCAGCAAGGAGAGAAGACTGGAGCGCAGGAGAGCAGCTGC
>010622CS0805135001
CACGGTAGAAAAGTCTTTTATTCTATCAGTCAGGCCCCATCTGGCCTGGC
CTGGGCCAGGGCCCAGGAAGAGCTGAGCAGAACCCACCCCTCTTCCCCTC
CGCCCCTACTCCAGCTTCTCTTTGTCCTGCTTCTGTTCCTCCTCCAGAGC
CAGGGTTCGCTCTCGCTCCTTCACCAGTTGGACACCACAGTAGGTGACAA
ACAGGATGGCCAGCGTGGTCTGGGGGAACCCTGAGAGCAGCAGGCGCTGG
GCGACCAGATCTGTGAACTCAGGGCTGTTCAGGCTTACAAGGTTGTACAT
GATGATGGCCCAAAAGTTCATGGCCCCAAAGACAGCTCGGACCCTGCGGG
ACATCTGCTCTGACAGAGAGGTCTCAATTTGAGATAGGGGCTCCAACTCT
GCCAGCTTCTGTACCCAGAGCTCAAAATTGAGGCCAAAGCAGTTAAGGCA
TGACCACAGGTAGACAACATCACAAGGCCCAAGCCACAGAGTGGTGATGG
CAAATGTGGCTATGGTGGCCCCCAGCTCTGGGATCACCGCAGAGTGCTCC
CCACCAATGTAGTTATACACATACTTGCAAAGCCAGTCATTGATGCCACG
GTCAAAGTGTGTCTCTGCGAAGACATAGAGCGCTGTGATGCACTTGGGAG
GCTGGGGCGGGTCCAGATGGTCGAGGCGCGCAACGGTGTTGACGACTCCG
AAGAGGACAGCTGCCTTCACCCAGTCGTACACCAGGTTTGAGTAGGCTAG
GCCAGCGAGGGCGCTGTCCGGGAGACGGTTGACGAACTTGAGGTCACTGG
GGATGGTGAGGATGTAGAAGAAGTGGAAGAAGACGTCCACGGCCAAGATG
GCTACCACGCTGAGTCCTGCTTGGGCCCGGATACGCCACAGCTCGCCCTC
TGGCCGCACCGGCTCCACCTGGCTCACCTGAGCGTGGAAGCGATCAAAGG
TCATGATGGGTCCGAAGAAGAAGAAGGGCAGGTAGAAATTGTACTTGAGC
AGGTCGGCTAGGGAGTAGCGGCGGTCAGGGTGGGCGCAGCTCTCCAGCGC
AAAACTGGTGCAACGCAGCACCGTGAAACCGCAGCCCCCGTGAAACAGCA
CCTCTTGAAGATCAAAAGTCCCTGTTACAAACCCGCTCTGCCAGGAAATG
AGGGGGTCCAGCTTGAAAGAGGCAAGGCTGGCCAGACCGACGCCAAGACA
GAGCCAGGGCTGGCCAAAGAGTGAGACAACATAGAGGCCCACACAGTGGC
CAAGGAGCAGCAGCAGGTACCAAGGGCCCATGGTGCCCACCACGGCCAGG
GCCCCATACACAGCGTACATCCAGGAGCGGAGCTGGGGGGCAACCATTGT
GCAGAGTTTAGCAAATAGCACGTGTCCGGAGAGAGCGAAGATGATGACAT
TGCGGAAGGAGGTGAACCACATAACCCATTCGAAGTCAGCCACATCCATC
TTCCGACCAATGTACTCCCAGCCGGGTCGCACAGACTCCCGGAAGGCCTT
CCTGTGGGCCCCATCTTGTGAAGCCTCAAAGAGCCCCCGGCCAGCATACG
CTAGGGCCCCACTCAGCACCAGGGAGTACAGGCCCAGCTCTGCCGCAGGC
AACGCTGTCTTGATGCCCATAGCCTGGATGGAGCTTGAGGCAGCTGTGAG
GGACCCTGGCACACTGCCCACCTCAGGGCTCCGGGGTCCTGCGTCCGACC
GTGCGACCGTCCGATCAGCTGGGCTCTGGGGCCACGGTGGGGTGTGTCCA
GCCCTGGGGTCCCCACCCCCTCAAGGCTGTGATCGGTGAGTGGTGACAGC
GGGAGGAGGGCGCAAGGCAGGAGGACAGGGAGGTCCAGGTGGCCTACCTG
CAGAGGAAGTCCCAGCAAAGTGCACCAGAGCTCCAGTGCTGCAGAGCTGA
AAACTGGCTTCACAGGGATGCTGCAGGGAGGCC
>010622CS0803501001
TTTTTGGNTTTTTTNTTTTTCCTACCAGGGGATTCAGTTCTCCATACTGT
GATATAACAGCCTTTTGTATTGCATGCTGAAGTGTCTTCCAGGGTAATTG
AATTACCTGTTAAAGCTCCTGTAATCAGGCAATTCTGCCTTTCCTTCAGG
CTTGAAAAATTTTAGGGTATAAAGCCTCTAAAAGCTCCGGATCATTGCTA
ATGGCCTGTTCCCAGGGCGACTGGTAGTACTTAGGGACAGCTGTGGTGTT
GAATCTTTTCAGGAGGAATTTCCTTCAGTGGTCCAGAATATCCTGGTGCA
ATGTTTTCTGGATTTGGGGGACTTCGTGGATCCGGGGTGTTAGGAGGAGT
AAATGGTGCTTGCTGTGAACCACTTTCCAAGTTGATTCCATCCAGTTTCT
CATTCTGCATGGCAATATTGTGATTTATTTGTGCTTTAGTTTCATACTGG
AAATTTTCAAATGTATATTTGTCAGATCTTCTTTGTCGCATCTTAAACAG
TCTGGCACCACGGTTACTGAGATGGGATAATTCTTCCAACATGATGTCTC
TGGGGATGCTGACTTTTTTGCCCAGGTGCATGACATCTACATCATTTCCA
TGGATTTCCTTCATGATGGCTGATGCTTGCTGTTTCCTCTGCTTCACCAT
GGTATTATGTGATAGCATGATTTTTTTTTTGTTCCCTTGCTTTTCAGGAA
GGAGGAATCCCAATTTGTGGAGGAAAGACTGGAGATGGACTATGGATGCC
ACTTGGGCCCGATGGTTTTTATCCTTGAGCCTGGAACGGCACCCACGCGA
CCCCCAAGGGCCCAATTTGCACTTTGCCAGACTGGATGGAAGTGGAGGAG
GGCTCAGCAGAGGCCCAGGCTGCAGGACCCCCCGACAGTCACCACTGTCA
CTAACCTGCCTGTTTCCCCACCCCCCAACCCCCAGCCTAGGCAGAGTCCT
TTGCCCAATGCTCTCTGAATTCAGGACCTCCAGTCCTCTGGGCTGGACTC
CAGGGCTGGGGTCCCAGGCAGCCCTTCCCTCCTCCACCATCTGGCGCCAA
ATGGGACGACGGTTCCCCTGCCTTTAGCCCCCTCCCCCTCTTCCTAGTCC
TTGGGATGGGCTCTGTGTAAAGTTGCATATTTATTGAGCTTTTGCGGACG
CGTGGTTTATAAAGACTTGTATATACTTC
>010622CS0801264006
GCCGGCAGAAATTTGAGACACCCGGGGTCATGCAGTTGCACCAACGAGGA
GAAGCGGACCCTGCTGGCTCGGCTCGTGCGCTCCACCAGGTTTGAGGAGT
TCCTGCAGCGGAAGTGGTCATCTGAGAAGCGCTTTGGTCTGGAAGGCTGC
GAAATACTGATTCCTGCCCTCAAGACCATCATTGACAAGTCCAGTGAGAA
CGGAGTGGACTACGTGATCATGGGAATGCCACACAGGGGGAGACTGAATG
TGCTTGCAAACGTCATCAGGAAAGAGCTGGAGCAAATTTTCTGTCAGTTC
GACTCAAAGCTGGAGGCAGCTGATGAGGGTTCTGGAGATGTGAAGTACCA
CCTGGGCATGTATCACCGGCGGATCAACCGGTGACCGACAGGAATATCAC
CCTGTCGCTGGTGGCAAACCCTTCCCACCTGGAGGCTGCCGATCCCGTGG
TGATGGGCAAGACCAAAGCTGAGCAGTTTTACTGCGGGGACACCGAGGGG
AAGAAGGTCATGTCCATCCTTCTGCATGGGGACGCCGCATTTGCTGGCCA
GGGCATCGTTTATGAGACCTTCCACCTGAGTGACCTGCCATCTTACACGA
CTCATGGCACTGTCCACGTGGTCGTCAACAACCAGATCGGCTTCACCACA
GACCCGCGAATGGCCCGCTCCTCACCCTACCCCACTGATGTGGCCCGAGT
GGTGAATGCCCCTATCTTCCACGTGAACTCGGATGACCCGGAGGCAGTCA
TGTATGTGTGCAAAGTTGCAGCTGAGTGGA
>010622CS0800357001
CCTTTAAAATTTTTAATGGGCAGGAAATGGTATAGAATAACTGCCAAGTC
ACATAAATTAACGTTTTGGTTAATGTTTGTGATCCCGGAAAGAGCCCTCT
ATCGGTTGATGCAAACGGCGGGAGAGTTCACTGCCCGCTGCCTGGGCGCG
TGCCTGGGTGTGGGGCCACGGACCCATCTTCACATGGTCCAGAAAAAGAG
GCGGCTGCCGTGCCTGGCGGGCTTCAGATCGCCTTCCACCTCAGGGTTGG
GCTCTGGCCTTGCTCTTGAGTGATAGGGATTCTCTGGTAAAGGCCGATCT
GTTTTCACTTTGGTGACCTTTGACAGGTCCCCCAGGTCCGGCCGCACCCA
GCCCAGTTTGTCCAGCACACACTCATCAAACTGCGCCTGCTGTTTGCGAC
AGCGACGAAATAGCTGCAGGCCGGAGTAATCGATGCAGGTCCAGTATTCC
GTAAAAGGCTCCGCACAGTGCCGCTTTATCTGCCTGAAGAACTCCAGGGC
ACACTGGTTGACAAGCTTGCCTTCCTCTAAACATCGACGGGGGTCCTTCT
CTTCCCACCGGCATAGCATGAACTCCTTGTTGGGCTTGTCGCACTGAGCT
CCGTAGTGATGGGCCGCAGCTTTCAGCACAGACGAACTGACTTTCACCTC
CTGCACTTTCAGATCCTCCAGAGAGGGCAGCTCCACTATCCCCGGCATGA
TGGCTGTAGCCGCGACCCCGAGGAGGTGCCCGCTGCCGCGTCTCCCCCGT
CTCCTTGAACTCCCCTTCCGAACTCGGAGGCCACCTAGCGTCTGCGCAGG
ACGCGGNACCGGCAGGCGGCACGCAGTATGCGCACTGCTTTGCCGGACGC
GTGG
>010622CS0841002001
ACAGCCAATTTAACCTTCTTTCTTTTTTCACTTCAAGGAAAATTGCTTTA
TTCTGCTTCTTCCAAAGGGGCAGCTCTCCAGGCTCCGGGACTGGGAGCTT
CAGTTGCACCCTCAGGATGGGGCAGACCAAGATGTGGCACGGCTACTCCT
CATTCAAGCCCTTGGTGCCGATGTCACGGCTCTTGGCCCGCAGCTTGTTG
ACCTGGGATTCAGCGATGTCCGCCCGTTCCTCTGCCTCGTCCAGCTCGTG
CTGCACCTTGCGGAACTTGGACAGGTTGGTGTTGGCCTGTTCCTCCGCCT
CCTCAGCCTGGCGCTTGTAGGCCTTGACCTTCAGCTGCAGCTTGTCCACC
AGGTCCTGCAGCCGCAGCAGGTTCTTCCTGTCTTCCTCAGTCTGGTACGT
GAGCTCCTTGATGCGCCGCTCGCTCTTCCTCATGCCCTTGACCGACTCCG
CATTGCGCTTCTGCTCAGCCTCCAGCTCATTCTCCAGCTCCCGCACCCGG
GCCTCCAGCTTCTGCAGCTGCTTCTTGCCGCCCTTGAGGGCGATCTGCTC
CGCCTCGTCCAGCCGGTGCTGCAGGTCCTTGATGGTCTGCTCCATGTTCT
TCTTCATGCGCTCCAGGTGCGCACTGGTGTCCTGCTCCTTCTTCAGCTCC
TCCGCCATCATGGCGGCATCCGTGATGGCCTTCTTGGCCTTCTCCTCGGC
ATTCCTGCACTCCTGCACCGCCTCCTCCACTTCAGTCTGAAGCTGGGACA
GGTCTGCCTCCATCTTCTTCTTCTGGTTGATGAGGCTGGTGTTCTGGGAG
TGCAGCAGCTGCACCCGCTCGCTGGTCTCGATCAGCTCCTGCTCCGCCAG
CTTCCGGGACCGCTCTGTCTGCTCCACCACGGCCCGCAGCTCCTCCAGCT
CGGCCTGCAGCAGGTTGTTACGCCGCTCCACGATGGCGATGTTCTCCTTC
AGGTCGTCGTTGGCACGGACAGCGTCGTCCAGCTGGATCTGGGTGTCCTT
CAGTAAGCTCTGGAGGCTCTTGACTTGCTTCTGGGCCTCGGCGGCCAAGC
GATTGGCATGGCTGAGCTGGATTTCCATCTCGTTGAGGTCACCCTCCATC
TTCTTCTTCACCCGCAGGGCCTCGTTGCGGCTGCGCGTCTCCGCGTCCAG
GGAGGTCTGCAGCGAGTCCACCACCCGCAGGTGGTTGCGCTTGGCCTGCT
CCATCTCCTCATCCTTCTCTGCCAGCTTCCGCTCCATCTCTGCCTTGATC
TGGTTGAACTCCAGCTGGGCCCGGAGGATCTTGCCCTCCTCCTGTTCCAG
GGAGGCCTCGGCCTCCTCCAGGGCCGACTGCAGCTCCAGCTTCTCGGCCT
CCAGCTGCTTGCGGACCTTCTCCAGCTCGTGGATGGTCTTGCCACTGGAG
CCCAGCTGCTCAGTCAGGTCGGAGATCTCCTCCTGCAGATTCTTGTTCTC
GCGCTTGAAGGTCTCCAGATGCTCCAGGGACTCCTCGTAGGCGTTCTTGA
GCTTGAAGAGCTCGGTGCTGAGGGAGCGCGCCTCCTTCTGCGAGGACTCC
AGCTCCGACTGCGACTCCTCGTACTTCTGCTTCCACTCGGCCAGGATCTT
GTCGAAGTTCCTCTGCTTCTTGTCCAGGGCGGCGGCGGCCGCATTGGAGC
GCTCCACGTCCACCATCAGGTCCTCAATCTCGTTCTGCAGGCGGTGCTTG
GTCTTCTCCAGCGAGGAGCACTTGGCGTTGACGGCCTCGACGGCCTCCTC
GGCGTCCTGCAGCCGCTGGGCCAGCTTCTTCTTGGCCTCCTCCAGCTCCT
CCGTCCTCTGGATGGCATCCGTCTCGTACTTGGTCCTCCACTGGGCCACC
TCTGAGTTGGCCTTGGACAGGACGCGCTGTAGCTCGGCCTTGGCCTCAGT
CTCCTCCTCGTACTGCTCCCGCAGCAGGTCACAGTCATGCCGGGCCGACT
GCAGTGCGTGGGCCAGGGCATTCTTCGCCTTAACCTCCTCTTCCAGCTGC
CTCTTGAGGTCCTCCAGTTGCTGGGTATAGGTGAGCTTGCCTCGGGTCAG
CTGGGAGATCAGCGCCTCCTTCTCATCCAGCTGCCGGGACAGCTCACCGT
TCTCGGTCTGCAGCTTGGCCCGTTGGCTTGTGAGGTCATTGACAGAACGC
TGGGTCTCCTCAGCCTTGCTTCGGTGCTCATTCATTTGGTCCTCTAGGGT
CCGGCACATCTTCTCCAGGTTAGCCTTGGCCTTGATGATCTGCTCCATGT
TGGATGTGACGTCGTCCAGCTCCAGCTTGAACTCGCTCTTCTCCTTCTCC
AGCTTCTGCTTCACGCGCTGCAGGTTGTCGATCTGCTCGCTCAGCTCAGC
CACGCTGTCGGCGTGCTTCTTGCGCAGGGCGGCTGCCGTGGCCTCGTGCT
GCAGCGTGGCCTCCTCCAGGTCCCGCCTCATCTTCTGGAACTCAGCCTCG
CGCTTCTTGTTCATCTCGATCTGCACGGACGTGGCCCCGCCGGCCTCCTC
CAGCCGCTCGCTGATCTCCTCCAGCTCTCGGGACAGGTCTGAGCGCAGCT
TCTCCACCTTGGCCCGGGCGGTGCGCTCAGCCTCCAGCTCCTCCTCCAGC
TCCTCTATACGTGCCTGAAGCTCCTTGAGCTTCTTCTGCAGCTGACTGCC
CAGGGCCTGCTCATCTTCAATTCTCGCATTGAGGGCATTCAGTTCAAAGT
CCTTCTTTTTGAGCCGCTCATCCAGCTGCTGCTTGTCGTTCTCCAGGTCC
ATGATGCTCTCCTGGGTCAGCTTCAGGTCACCCTCCAGCTTCCGCTTGGC
TCGCTCCAGGTCCATTCTCACCTTCTTCTCCTGCTCCAGGGATCCCTCCA
GATCGTCCACATGCTGTTCCAGCTTGACCTTGGCCTTGGTCAGGGTGTTG
ACCTTGTCCTCCTCAGCCTGAAGGTCATCCAGGGCCTGCTGGTGGGCCTC
TTGCAGAGCTTTCTTCTCCTTGGTCAGCTTGGCAATGATCTCATCCAAGC
CCAGCCATCTCCTCTGTCAGGTTCTTCACCTTGTTCTCTGTTGCGTGCTT
CTCCTTCTCCACCTTGGCCAGTGTCAGCTCCAGGTCATCAATGTCCCTCT
TGAGCTCAGAGCACTCATCTTCCAGCTTGCGCTTCTTGGCAGTGAGCTCA
GCGTTCATCTCCTCCTCGTCCTCCAACCTCTCAGTCATCTCCTTCACCTT
TGCCTCCAGCTGGATCTTGTTCTTGATCAGCTGGTCACAGCGTTCTTCTG
CATCAGCCAGGTTATCTTGTTCCGCCTGCACTTGGAGCTGCAGGTCGTTC
TTCTCCTGCAGCAGGGACACCATCTTCTCCTCCAGCTCCTTGCGCCGAGC
CTCTGACTTCTCCAGAGCCTCTTTGAGGCGCCCAAACTCCTCCTTCATGA
GAGCTATTTCCTTCTCTGTCTCTGCGCTCTTCAGCAGTGGTTTGATCTTG
AAATAGAGCTTCATCCAGGGCCAGTTCTTGACCCCCATGAAGGCCCGAAT
ATTCCACTGGATAATCAGCAGGGAGTCTCTACGTTCCAGCAGCTTCTTGA
ACTCCATTCTGGAGAGCACACCTCGGGACTGAGCCTGGATGCGGGTGATG
ATGCGGCTCAGCCTTTCATCTCGCATCTCCTCCAGCAGCCCCAGCAGGCC
CGCCTTGAAGAACACCTTGGTGTGGCCGAACTTATACTGGTTGTGGTCAA
TGTCCAGGGAGCCCAGCAACTCTCTGCCCCTTTCCTGCTGTCAATGAACT
GGCCCTCGGGGATGGCTGCTGGGTTCAGGATTCGATACCTCTGCCGGAAG
TCCCCGTAGAGGATGCGGTTGGGGAAGCCCTTCCTGCAGATGCGGATGCC
CTCCAGCACGCCGTTGCAGCGCAGCTGGTGCATGACCAGGGGGTTGTCTA
TCACCCCTGGAGACTTTGTCTCATTGGGGATGATGCACCGCACGAAGTGG
GGGTGTGTGGAGCGCAAGTTGGTCATCAGCTTGTTCAGATTCTCCCTGTG
CAGAGCTGACACGGTCTGAAAGGATGAGCCTTTCTTGGCCTTGCCTTTGC
CCTTCTCAATAGGTGTGTCAAACCCAGCATAGTTGGCAAAGAGGCTGCTG
AGCATCTTGAGGGAAGACTTCTTGTACAAGTCCACCACCGTCTCGTTGAG
CGGGTCTTTGTTTTTCTGCAGCCAGCCTATGATGTTGTAGTCCACCGTGC
CGGCGTAGTGGATCAGGGAGAAGTGGGCTTCCGGCTTCCCCTTGATGTTG
CGTGGCTTCTGGAAGTTGCTGGACTTGCCCAGGTGGTTGTCGAACAGTTT
GGCCTTGAAGGTCATGTCGGTGGCCTTGGGGAACATGCACTCCTCCTCCA
GGATGGACATGATGCCCATGGGCTTCTCGATGAGATCGATGCAGGCCTGC
AGGTCCATGCCGAAGTCGATGAACTCCCACTCGATGCCCTCCTTCTTGTA
CTCCTCCTGCTCCAGCACGAACATGTGGTGGTTGAAGAACTGCTGCAGCT
TCTCATTGGTGAAGTTGATGCAGAGCTGCTCGAAGCTGTTGAAGTCAAAG
ATCTCGAAGCCGGCAATGTCCAGGACACCTATGAAGTACTGGCGAGGCTG
CTTGGTCTCCAGGGTGGCGTTGATCCGTGTCACCATCCAGTTGAACATCC
TCTCATATACAGCCTTGGCCAGCGCCCCTTTGGCATACACCACCTGCTGG
ACATTCTGCCCCTTGGTGACGTACTCGTTGCCCACCTTCACCCGAGGGTG
GCACAGCCCCTTGAGCAGGTCGGCCGAGTTCAGCCCCATGAGGTAGGCGG
ACTTGTCGGCCTCTTCGGTGCCGTCAGGCTCGGCCTGCTCCTCTCGCTGC
TTCAGTTTGAACTTCATGTTTCCAAAGTGCATGATGGCGCCCGTCAGCTT
GTACATGGAGTTCTTCTCCTCTGTAGTGAAGCCCAGCACGTCAAAGGCGT
TATCAGTGGCCATGAGCTCTTCAGCGTCATCAATTGAGGCCACAGTGGTC
TCTCCTTGGGAGATGAATGCATAGTCATAGGGGTTGTTGGTGATCAGCAG
CATGTCCAGCAGCTCAGGCTTTTTGTTGGACAGGATTTGGTAGAAAATAT
GATAATCTCTCTCTGCTTTC
>010622CS0800152002
ACTTTTATTGTGCATTTTATTTCTATTATTATTACATCAGCTCCACCTCA
GATCATCAGTTATGAGATCCCAGAGGTTAGGGACCCCTGCTCTAAGGGAT
GAAAAACACCAGACGAGTTTTTTTTTTTTTTTTTTGTGATGTGAGAAATC
CTTTATTAAACCAGGTGTCACTCCCCTACCTGAGAAGGGACATTTATGTT
GCAGACACCATGCCTCCATGCCTCCCTAGGGCTGGGTGTGGCCGTCCCAC
CCGGCCCACACTTCCTTCTCAGGGCAAGCAAGACACTCTGCTGTCTTCAA
GGGGCTGGGTGATGGGGTCAGAGAATTAGGCTGGAGTTTATGTTGACAGC
TCGGATTGGGGATTTAAGGTGAGGGTAAAGGTGCAGGTCAGTTTAGAGGT
TGGTAGGAATTGGGTTGGCATTGAGGTGAAAGGAAAGTTGAGTTTGACCC
AGACTCAGCCAGCCACAGTCAAGCTTCTCATGGTTCCCAAGTTGATGACC
CTCCACTGAAAGCCTGGTCCCCAGGCCTCTCCGCGCTCCCCAATGCCTGG
CGTGGTGG
>010622CS0800028007
GTGCAGAGAGAGCCTGTGTAGGCGTTTCCATGAGCTCCCCTCCGGCCCTT
CACAACTCCAAGCCTCTGGTGTCTGCATCACGAATAGAAGACGAGCTGCC
CCAGCACCGTCTCCCCCCGGGCTCCCTGGGGTGAGAGGTTCAGCCGGCCA
TGATGTGCTTGACAAACGCTTCATAGTTGATGCAGCCATTGGAGTCTTCC
TGCCCCGCCATCAGCTTCTCCACCTCGTCTTCTGTCAGCTTCTCACCCAG
CGTGGCCAGCACGTGGCGGAGCTCAGCGCCCATGACTGTGCCATTGCCCT
CCTTGTCGAAGACCCGCAGCCCCTCCACGAAGTCCTCATAGGTGCCGGTG
TCCTTGTTCTTGGAGATGTGCTGGAGCATGGGCAGGAACGTGTCAAAGTC
CATCATCTTGGAGTTGAGCTCTTCCTGCTTTGGCTTCCCCAGGACACGGA
GCACCTCGGCCTGTGTCGGATTCTGGCCCAGCGCCCGTAGCACGTCCCCA
CACTGCCCGTACGTGATCTTCATCTCGCACTTGGGCGTGCGGTCGAACAG
CGTGAAGGCTTCCTTGAACTCTTCTATCTGCTCCGGAGTGAACTCGATCT
TGATCTTGGAGGGATCAAACTCAGGTTCCTTGGAGGGCTCGGGTGCAGGT
GGGGGTGCAGGTGCGGGAGCCGGAGCTGCAGCTGCTTTGGCGCCTGCCTT
GGCCTCATCCTTCTTGGGATCTGGCTTTTTGGGAGCCATGGAGGCTGTGA
GCACAGAGGCGGGGGTGTAGAGAAGGAAGCCGCAGAACAGGGTAGGTGAG
CCTCCTGCAACCAGCCTTTATCCCGCCTGGACACCTCATGACCCCGGCCC
CACCCCTGCAGGGCACAATGGGGACAGGGCCATAAAAGGC
>010622CS0842129002
GCAGCTCTCTCCTGCGCTCCAGTCTTCTCTCCTTGCTGCTCTCAGGCCCC
TGCCACCTTGAGCCCCTTTCCTCTCGAAGGCGCGTTTGAGAAGCCAAGCC
GCAGCCATGGTGGACGCGGAGATGGCCGCGTTTGGGGAGGCCGCCCCCTA
CCTGCGCAAGTCAGAGAAGGAGCGGCTGGAAGCCCAGACCAGGCCTTTCG
ACCTCAAGAAGGACGTCTTTGTGCCTGATGACAAAGAGGAGTTTGTCAAG
GCCACAATTTTGTCTCGAGAGGGTGGCAAAGTCACCGCCGAGACAGAACA
TGGCAAGACAGTGACCGTGAAGGAGGACCAGGTGTTGCAGCAAAACCCAC
CCAAGTTCGACA
>010622CS0800718003
CCTGGTCTCCGTTGAGCTGGGCAGACTCCTTTTCCTGCCTCCCGACTGCG
GCCTTGCTGGTGGCGGCAGCAGCCACGTCAGCACTGTCCTCCTTCTTTGG
CTTTCTTTTTCAACTTCCGTTTCTTCTTTTTCTCCACGGAGACATGGCCA
TGGATGGCGGACTCCTGGAGAATGTCAGAAGCGGACACAGCCGCCTCCCG
GCAGCGCCGTAACTCCTCGTCGCCATCATCGCTGGAGCTGGAAGGCAACC
GTTTCCGGCAGGGCTGGGGAGCAGCTTCCTTCTCGGGGCCTCCAGGGATG
GACGTGAAGAAAAGGCGGAAGCCGTCATCCTCCAGGGCGCCTTGCTGCAC
CTCGGACTTTCTTGGCTCCTTCACGATTTCTGAAATGGTAATGGAGCTGT
CCAGCAGGGCTCCCAGTTTCTTGGCTACATGGGCTCGGAATTCGGGGGTG
GTCTGAAGCTCGTTGCCGTCTTGTTCATGCTCATCTACCTTGTGCCTGAG
GCTTGGCTGGTTGGCTGGCAACTTAGCATTTGTAGCATCGACTCCTGGCT
TCTCTGGACCCCTCGGGCGCTGCTCCAAGCCCCAAGCCGGCAACGCTGCC
TCGCGGCACCGTTCCAGCTCCTCTTCATCGCTGCTGCTGCTGCTGCTGCT
CTCCAGATCGCTCATGGTGCCACGGGTGCCGCCACCTTGCAACGCGTGG
>010622CS0800210007
GCGGGCGGAGGCAGCGGCTGCGGCGGGGAGACGGGCGCGCGCGGAGAACG
CGGGGCGACTGGGCGTACGGACCATGGCCTCCAAGTGCCCCAAGTGCGAC
AAGACCGTGTACTTCGCTGAGAAGGTGAGCTCCCTGGGCAAAGACTGGCA
CAGATTCTGCCTCAGGTGCGAGCACTGCAGCAAGACGCTGACCCCTGGGG
GCCATGCCGAGCATGATGGAAAGCCCTTCTGCCACAAGCCCTGCTATGCC
ACGCTGTTTGGACCCAAAGGGGTGAACATCGGAGGGGCCGGCTCCTACAT
CTACGAGAAGCCCTCTGCCGAGAAACCCCAGGTCACCGGCCCCATCGAGG
TCCCGGTGGCCCGAACTGAGGAGCGGAAAGCCAGCGGCCCCCCGAAGGGG
CCCAGCAAAGCCTCCAGCGTCACCACGTTCACCGGGGAGCCCAACATGTG
TCCTCGCTGCAACAAGAGGGTCTACTTCGCCGAGAAGGTGACGTCTCTGG
GCAAGGACTGGCACCGGCCGTGCCTGCGCTGCGAGCGCTGTGGGAAGACG
CTGACCCCGGGCGGGCACGCGGAGCACGATGGCCAGCCCTACTGCCACAA
GCCCTGCTACGGAATACTCTTCGGACCCAAGGGAGTGAACACGGGAGCCG
TGGGCAGCTACATCTATGACAAGGACCCTGAAGGCAAAGCTCAGCCCTAG
GCCCCCGGGCCGCTCTGTGCGGGTCCCTGACCCCAGGCCCACTGCTTGGC
TGCGCGGGGAGAGTGCCCGCTGCCCAGGCCGCCTCTGCACCTGCAAGTCC
AGGGCCAGAGAGCTGGGGGAGGGCCCTAACCCCAGGACCCTGCCCCGTCC
CTGTCTCCGGGTGTATCTGCCTGTGTGTCCCCGACGGCCCGCTGCCCCCT
TTCGTCCTGGCCCCACGTGTCCCCACGTCGGGGTCTCGTGGCCCCACATG
CCCCTGGTGTCTCTGTGGCCTGGGTGACCTTTCTGAGGTGGAGCCGCCCC
CATCCCGCCCACAGTGTTATTTATGCCCCACTTGCCAGTGACAGCCACAG
CCACGCCCCTCACCGTGTTCCTCCCGCCTGCCGCGCCAGCGCCCGCCCAC
CGCCCTCACGTGGCTCACACTCTGAGTGCTGGGACTTTTGCTACCAATAA
AAGGTCTGAAGGTCAAAAAAAAAAAAAAAAAAAAAAAAAAAAAAAAAAAC
AAAAAACTCGAGTTTTTTTTTTTTTTTTTTTTTTAGGCAGATAAAGGCTT
GTTTTTTATTGAATGAGTGATCTATGCAATTGC
>010622CS0840440020
AGCTCTTCTCCAGGAAGGAGGAAGAAGCAGCCGTAGCCATTTCATTCTCA
AAATCCAGAGCAACATAGCACAGCTTCTCTTTAATGTCACGAACAATCTC
ACGTTCAGCTGCAGAAATAAAGGGGGTCACAGGTAAGCTCTGAAGAATGA
CATCAGCTTTGGAGAGGTAGGTGGGGTCACTGGTGGAGGAGAAAACCAGA
CACTTACTGTGGCAGATGAAACACACACAGACTCACCAGTGGTGACAAAG
GAGTAGCCACGCTCAGTGAGGATCTTCATAAGGTAATCTGTGAGATCCCG
ACCAGCTAGATCCAGACGCATGATGGCGTGGGGCAAGGCATAGCCCTCAT
AAATGGGGACGTTGTGGGTCACACCATCCCCAGAGTCCAGAACAATGCCT
GTGGTACGACCAGAAGCATACAGGGACAGCACTGCCTGGATGGCCACATA
CATGGCGGGGACATTGAAGGTCTCAAACATGATCTGAGTCATCTTCTCAC
GGTTGGCCTTGGGGTTCAGTGGAGCCTCGGTGAGCAGAGTGGGGTGCTCC
TCTGGGGCTACACGGAGCTCATTGTAGAAGGTATGGTGCCAGATCTTCTC
CATGTCATCCCAGTTGGTGATGATGCCATGTTCAATGGGGTACTTGAGAG
TCAGGATACCTCGCTTGCTCTGGGCTTCATCACCTACATAGGAATCCTTC
TGACCCATACCCACCATGACTCCCTGGTGGCGCGGGCGGCCCACGATGGA
AGGGAAGACGGCGCGGGGCGCGTCGTCGCCCGCGAAGCCGGCCTTCACCA
GCCCGGAACCGTTGTCGCACACCAGGGCGGTGGTCTCCTCATCGTCGCAC
ATCTTGGCACAGCTTCAGCGGGGTGGTCCGCGGGGCGGGATCTGCTCGGT
GGCTCAGACGGCCGCGTGGGCAGTGACGCGTGGCGCCTTTGTGTTGCAGT
ATTGCAAGCACCTGGCCCTGTNTNAGCCATTCAGCTTCACTCAGCAGGAC
ATGCCCAAACTTCGTCGGCAGATCTACAAGGAGCTGTGTCACTGCAAACT
CACTGTGTGAGCCTCGTATCCCAGGCCTCAAGCCCATTTGTTAATGGGCA
GGGGAACATGGGAGACCCTTCCCAAGAAACTCAAGTTCCTTTTGTCTTTA
GCCTCTTTCCACCCAGTTCCATTTAAATATGAAAAACCAAAGGGAACCGG
ACGCGTGG
>010622CS0840727001
CCACGCGTCCGCTTTGTCAGTGCACAAAATGGCGCCTTACAGCCTACTGG
TGTCCCGGCTGCAGAAAGCCCTGGGTGCGCGGCAGTACCATGTGGCCTCA
GTCCTGTGCCAACGGGCCAAGGTGGCCATGAGCCACTTTGAACCCAATGA
GTACATCCGCTATGACCTGCTCGAGAAGAACATTAACATTGTCCGCAAAC
GGCTGAACCGGCCTCTGACCCTCTCAGAGAAGATCGTGTATGGACACCTG
GATGACCCGGCCAACCAGGAGATCGAGCGGGGCAAGACATACCTGCGGCT
GCGGCCTGACCGCGTGGCCATGCAGGATGCCACGGCCCAGATGGCCATGC
TGCAGTTCATCAGCAGCGGCCTGCCCAAGGTGGCCGTGCCGTCCACCATC
CACTGTGACCATCTGATCGAGGCCCAGCTCGGCGGGGAGAAGGACCTGCG
TCGGGCCAAGGACATAAACCAGGAAGTGTATAATTTCCTGGCCACTGCAG
GTGCCAAGTACGGCGTGGGCTTCTGGAGGCCTGGCTCTGGAATCATTCAC
CAGATCATTCTGGAAAACTATGCGTACCCTGGGGTTCTTCTGATTGGCAC
TGATTCCCACACCCCTAATGGCGGTGGCC
>010622CS0800152006
GGAACACAGGGTCGGAGACAGGACACCCAGTCAGTCCGCCCTTGTTCTTT
TTCTCTTCTTCAGACTGCGCCATGGGGCTCAGCGACGGGGAATGGCAGTT
GGTGCTGAATGCCTGGGGGAAGGTGGAGGCTGATGTCGCAGGCCATGGGC
AGGAGGTCCTCATCAGGCTCTTCACAGGTCATCCCGAGACCCTGGAGAAA
TTTGACAAGTTCAAGCACCTGAAGACAGAGGCTGAGATGAAGGCCTCCGA
GGACCTGAAGAAGCATGGCAACACGGTGCTCACGGCCCTGGGGGGTATCC
TGAAGAAAAAGGGTCACCATGAGGCAGAGGTGAAGCACCTGGCCGAGTCA
CATGCCAACAAGCACAAGATCCCTGTCAAGTACCTGGAGTTCATCTCGGA
CGCCATCATCCATGTTCTACATGCCAAGCATCCTTCAGACTTCGGTGCTG
ATGCCCAGGCTGCCATGAGCAAGGCCCTGGAACTGTTCCGGAATGACATG
GCTGCCCAGTACAAGGTGCTGGGCTTCCATGGCTAAGCCCCACCCCTGTG
CCCCTCACCCCACCCACCTGGGCAGGGTGGGCGGGGACTGAATCCCAAGT
AGTTATAGGGTTTGCTTCTGAGTGTGTGCTTTGTTTAGGAGAGGTGGGTG
GAAGAGGTGGATGGGTTAGGGGTGGAGGGAGCCTTGGGAGAGGCCTGGGG
ACCAGGCTTTCAGTGGAGGGTCATCAACTTGGGAACCATGAGAAGCTTGA
CTGTGGCTGGCTGAGTCTGGGTCAAACTCAACTTTCCTTTCACCTCAATG
CCAACCCAATTCCTACCAACCTCTAAACTGACCTGCACCTTTACCCTCAC
CTTAAATCCCCAATCCGAGCTGTCAACATAAACTCCAGCCTAATTCTCTG
ACCCCATCACCCAGCCCCTTGAAGACAGCAGAGTGTCTTGCTTGCCCTGA
GAAGGAAGTGTGGGCCGGGTGGGACGGCCACACCCAGCCCTAGGGAGGCA
TGGAGGCATGGTGTCTGCAACATAAATGTCCCTTCTCAGGTAGGGGAGTG
ACACCTGGTTTAATAAAGGATTTCTCACAAAAAAAAAAAAAAAAAA
>010622CS0800065001
TTTTTTTTTTTTTTTTTTTTTTTTTTTTTTTTTTTTTTTTTTTTTTTAAT
ACACGACCTCCTTTTTATTTGAACACGGACTCTGGGTGAATTTCCATCTG
CCAGCTGTGTGGTCACGTGGTAGCTCTAGGGCACCAAGGCTGCAAAGAAG
ATGGAGGTGGATAAATGAGGCAGCCACAAGACCAACTGGCCAGGGTTGGG
GGTGGTGCACTGCTGGGAAAAATGAGAAGAGGGCATGGATGCCCCCATCT
GCCCACCCAAAGGCAAGCCACTCCCTTAGTCCTTCTCTTCTCCGTGGGTG
ATGATGTGCACCAGGTTCTTATAGTCCAAGTTGCCAGTCACATCAGGGGG
GAAGGCGGCAAACATCTGGTCAATCTCCTCTTTGGAAAACCTCTCCGCCT
GCGTTGTCAGCATCTCCTTGATATAATCAGCCTTGAGCACTCCTTTGCCT
TCAGGGTCAAACACTTTGAACGCGTTGAGAATGGTCTCCTCGGGATCTGC
TCCTTTAAGTTTCTCCCCGAACATCTGTAGGAACACAGTAAAGTTAATGG
GACCTGGAGCCTCCTTGAGCATTTCATCAATTTCCTCATTTTTCACGTTC
ACACGCCCCAGAGCAGCAAAGGTGTCCCTCAGGTCATTCTTGTCGATGAA
GCCATCCCTGTTTTGATCCATGATGGTGAAGGCCTCCTTAAATTCCTGGA
TCTGGGTCTGTTCAAACATGGAGAACACATTGGAATTGGCTCCCTCTGCT
CTCTTCTTGGCTTTCTTAGGTGACATGGTGGAAAGGACACAGCACTGCTC
CCCCAGAAGAATCCC
